# Supplementary material for: Scaffold-hopping for molecular glues targeting the 14-3-3/ERα complex
Source: Nat Commun. 2025 Jul 14;16:6467. doi: 10.1038/s41467-025-61176-4 (PMC12260087; doi:10.1038/s41467-025-61176-4)
Supplement: Supplementary file 4 — Source Data [file 41467_2025_61176_MOESM4_ESM.xlsx]

## Sheet: Fig 1e
Mass spec bar graphs (1μΜ compound)
	Apo				ERα
Compound No.	1h	8h	16h	24h	1h	8h	16h	24h
1	2	35.7	40.1	58.5	31.5	55.7	64.9	73.2
2	2	4.8	9.1	13.4	3.8	11.5	17.3	29
10	30.5	56.3	78.8	94	43.6	68.9	92.6	96.6
11	1.5	3.4	5.2	7.4	11.4	24.3	44.5	78.5
13	0	1.4	1.5	2.9	24.9	42.1	74.2	85.8

## Sheet: Fig 2a
Mass spec bar graphs (1μΜ compound)
	Apo				ERα
Compound No.	1h	8h	16h	24h	1h	8h	16h	24h
17	1.5	2.4	3.4	6.1	66.8	88.5	98.5	99
19	3.4	5.2	13.4	27.4	56.3	83.2	94.3	96.5
20	2.9	5.2	7	14.5	65.9	84.4	97.2	97.5
21	3.4	5.2	5.2	12.7	62.3	85.2	93.9	98.2
25	5.2	5.2	9.1	9.1	7.1	10.5	14.7	19.6

## Sheet: Fig 3a
Mass spec bar graphs (1μΜ compound)
	Apo				ERα
Compound No.	1h	8h	16h	24h	1h	8h	16h	24h
27	0	0.5	2.9	13.4	19.1	42.2	60.2	85.8
28	0	0	1	5.6	34.7	54.6	83.3	93.3
31	0	0	0	0	6.5	19.1	50	72.1
32	0	0	2.9	4.3	4.7	12.2	19.2	29.8
33	0	0	0	1	6.5	21.1	36.2	49.9

## Sheet: Fig 4a
Mass spec bar graphs (1μΜ compound)
	Apo				ERα
Compound No.	1h	8h	16h	24h	1h	8h	16h	24h
17	1.5	2.4	3.4	6.1	66.8	88.5	98.5	99
39	0.9	2.4	14.5	23.6	46.1	70.9	85.4	93.2
40	3.4	6.5	9.9	15.2	41.6	67.7	83.3	87.7
41	0	3.8	3.8	6.5	47	69	86.3	95.3
42	1.9	1.9	14.5	20.2	47	72.2	91.2	93.3

## Sheet: Fig 4d
TR-FRET protein titrations data
Compound No.	DMSO			10			13			17			39			40			41			42
[14-3-3] (nM)	Exp. 1	Exp. 2	Exp. 3	Exp. 1	Exp. 2	Exp. 3	Exp. 1	Exp. 2	Exp. 3	Exp. 1	Exp. 2	Exp. 3	Exp. 1	Exp. 2	Exp. 3	Exp. 1	Exp. 2	Exp. 3	Exp. 1	Exp. 2	Exp. 3	Exp. 1	Exp. 2	Exp. 3
206	571.4	560.7	596.4	566.8	560.7	658.1	663.5	682.2	717.3	668.4	666.5	706.4	617.8	662.7	684.41	707.7	693.1	703.5	838.1	716.5	754.55	766.2	697.9	783.72
96.89	604.3	572.7	576.1	612.2	572.7	721.1	773	759.2	738.6	804.1	781.9	802.4	809.3	822.9	848.26	802.4	801.2	803.5	1106.3	1263.8	1312.12	883	894.6	888.71
48.5	579.6	530.7	576.8	612.7	530.7	690.9	887.8	925.1	857.3	991.6	921.6	929.5	978.7	949.1	970.22	1184.8	981.8	1140.6	1359.3	1296.9	1389.87	1036.7	927.2	975.15
24.2	506.3	444.8	519.9	591.8	444.8	658.5	805.8	972.4	762	809.3	746.5	845.2	1017.2	969.8	1016.92	1091	950.2	1044.5	1148.4	1272.8	1238.35	961.9	837.8	913.03
12.1	440.8	383	478.4	534	383	552	671.4	732.7	770.1	735.3	706.4	738.9	813	711.8	740.35	814.9	649.5	774.3	971.4	1044.9	974.64	643.6	692.1	581.66
6.25	407.1	343.9	342.4	488.5	343.9	463.7	551.7	565	413.8	476.8	537	490.2	490.3	605.8	511.46	455.7	558.3	591.8	678.1	785.7	623.48	410.3	511.7	478.6
3.13	365.2	335	346.3	441.9	335	455.5	467.3	469.5	424.1	448.3	435.8	446.2	414.5	456.6	438.68	442.4	487.3	447.4	528.2	569.2	538.3	418.9	489	439.52
1.56	337.6	331.8	336	388.7	331.8	438.9	422.9	418	410.2	434	409	391.3	449.5	428.8	415.71	399.7	414.7	409.1	430.6	466.6	430.3	372.6	424	384.77
0.787	336.8	316.1	338.3	410.1	316.1	408.1	387.7	397	418.4	377.3	377.9	379.3	392.6	390.1	412.46	384.3	401.2	379.7	380.4	401.5	401.24	375.4	394	373.15
0.391	335	332.7	322.2	383.8	332.7	406.2	380.6	386	417.1	388.6	377.1	395.2	379.4	384.4	396.22	361.8	372.7	374	385.8	376.9	396.33	346.2	395.9	347.24
0.195	321.9	323.3	323.6	386.6	323.3	411.7	398.9	384.5	427.8	369.1	368.6	401.9	401.6	365.4	391.93	376.6	398.8	357.9	387.7	387.8	369.91	340.5	394.7	358.68
0.0977	318	332.1	323.2	383.5	332.1	414.4	376.1	376.9	427.1	383.7	368.7	395.9	390.3	359.6	391.42	379.1	383.7	369.4	365.9	362.9	347.31	348.6	399.5	354.43

## Sheet: Fig 4f
SPR
Binary interaction - replicate 1 - in order of concentrations, starting with: 0.2 μM - 0.39 μM - 0.78 μM - 1.56 μM - 3.1 μM - 6.25 μM - 12.5 μM
	Xdata	Ydata	Xfit	Yfit	Xdata	Ydata	Xfit	Yfit	Xdata	Ydata	Xfit	Yfit	Xdata	Ydata	Xfit	Yfit	Xdata	Ydata	Xfit	Yfit	Xdata	Ydata	Xfit	Yfit	Xdata	Ydata	Xfit	Yfit	Xdata	Ydata	Xfit	Yfit
	-60	-0,48353	-60	0	-59,4	-0,2933	-59,4	0	-59,8	-0,15488	-59,8	0	-59,4	-0,02694	-59,4	0	-59,8	-0,32236	-59,8	0	-59,8	-0,20071	-59,8	0	-59,7	0,24364	-59,7	0	-59,8	-0,06094	-59,8	0
	-59	-0,49402	-59	0	-58,4	-0,42256	-58,4	0	-58,8	0,01816	-58,8	0	-58,4	-0,15853	-58,4	0	-58,8	-0,18442	-58,8	0	-58,8	-0,09171	-58,8	0	-58,7	0,187	-58,7	0	-58,8	0,26682	-58,8	0
	-58	-0,56096	-58	0	-57,4	-0,48477	-57,4	0	-57,8	-0,34784	-57,8	0	-57,4	-0,19338	-57,4	0	-57,8	-0,3985	-57,8	0	-57,8	-0,09167	-57,8	0	-57,7	0,23629	-57,7	0	-57,8	0,35315	-57,8	0
	-57	-0,48068	-57	0	-56,4	-0,45724	-56,4	0	-56,8	-0,30466	-56,8	0	-56,4	-0,44943	-56,4	0	-56,8	-0,2432	-56,8	0	-56,8	-0,30203	-56,8	0	-56,7	0,24609	-56,7	0	-56,8	0,05527	-56,8	0
	-56	-0,49812	-56	0	-55,4	-0,6926	-55,4	0	-55,8	-0,45099	-55,8	0	-55,4	-0,38907	-55,4	0	-55,8	-0,43677	-55,8	0	-55,8	-0,29602	-55,8	0	-55,7	0,03043	-55,7	0	-55,8	0,02582	-55,8	0
	-55	-0,97589	-55	0	-54,4	-0,55103	-54,4	0	-54,8	-0,34277	-54,8	0	-54,4	-0,27802	-54,4	0	-54,8	-0,68127	-54,8	0	-54,8	-0,34717	-54,8	0	-54,7	0,01196	-54,7	0	-54,8	-0,00543	-54,8	0
	-54	-0,32908	-54	0	-53,4	-0,36561	-53,4	0	-53,8	-0,16446	-53,8	0	-53,4	-0,00935	-53,4	0	-53,8	-0,38657	-53,8	0	-53,8	-0,05246	-53,8	0	-53,7	-0,03463	-53,7	0	-53,8	0,35019	-53,8	0
	-53	-0,29197	-53	0	-52,4	-0,2234	-52,4	0	-52,8	-0,1293	-52,8	0	-52,4	-0,10938	-52,4	0	-52,8	-0,29166	-52,8	0	-52,8	-0,14816	-52,8	0	-52,7	0,00834	-52,7	0	-52,8	0,2916	-52,8	0
	-52	-0,53293	-52	0	-51,4	-0,49387	-51,4	0	-51,8	-0,10355	-51,8	0	-51,4	-0,17123	-51,4	0	-51,8	-0,28384	-51,8	0	-51,8	-0,15366	-51,8	0	-51,7	0,13855	-51,7	0	-51,8	0,16464	-51,8	0
	-51	-0,21154	-51	0	-50,4	-0,15243	-50,4	0	-50,8	-0,1377	-50,8	0	-50,4	0,10105	-50,4	0	-50,8	-0,08875	-50,8	0	-50,8	0,01221	-50,8	0	-50,7	0,28366	-50,7	0	-50,8	0,37811	-50,8	0
	-50	-0,18946	-50	0	-49,4	-0,49314	-49,4	0	-49,8	-0,11505	-49,8	0	-49,4	-0,13297	-49,4	0	-49,8	0,08594	-49,8	0	-49,8	0,12433	-49,8	0	-49,7	0,3021	-49,7	0	-49,8	0,40039	-49,8	0
	-49	-0,49244	-49	0	-48,4	-0,63084	-48,4	0	-48,8	-0,20447	-48,8	0	-48,4	-0,18668	-48,4	0	-48,8	0,09485	-48,8	0	-48,8	-0,34442	-48,8	0	-48,7	0,2327	-48,7	0	-48,8	0,23828	-48,8	0
	-48	-0,61215	-48	0	-47,4	-0,49991	-47,4	0	-47,8	-0,1008	-47,8	0	-47,4	-0,1882	-47,4	0	-47,8	0,09738	-47,8	0	-47,8	0,04599	-47,8	0	-47,7	0,19299	-47,7	0	-47,8	0,37796	-47,8	0
	-47	-0,36105	-47	0	-46,4	-0,64674	-46,4	0	-46,8	-0,18182	-46,8	0	-46,4	-0,31312	-46,4	0	-46,8	-0,20233	-46,8	0	-46,8	0,01257	-46,8	0	-46,7	-0,16228	-46,7	0	-46,8	0,14533	-46,8	0
	-46	-0,5673	-46	0	-45,4	-0,28966	-45,4	0	-45,8	-0,20917	-45,8	0	-45,4	-0,08385	-45,4	0	-45,8	-0,10004	-45,8	0	-45,8	-0,16473	-45,8	0	-45,7	0,14788	-45,7	0	-45,8	-0,00464	-45,8	0
	-45	-0,48992	-45	0	-44,4	-0,67033	-44,4	0	-44,8	-0,04666	-44,8	0	-44,4	-0,11644	-44,4	0	-44,8	0,13351	-44,8	0	-44,8	-0,03116	-44,8	0	-44,7	0,25075	-44,7	0	-44,8	0,259	-44,8	0
	-44	-0,37493	-44	0	-43,4	-0,31047	-43,4	0	-43,8	-0,30454	-43,8	0	-43,4	-0,15971	-43,4	0	-43,8	-0,16721	-43,8	0	-43,8	-0,24991	-43,8	0	-43,7	0,03035	-43,7	0	-43,8	0,33243	-43,8	0
	-43	-0,45547	-43	0	-42,4	-0,60178	-42,4	0	-42,8	0,0314	-42,8	0	-42,4	-0,24557	-42,4	0	-42,8	-0,44577	-42,8	0	-42,8	-0,50266	-42,8	0	-42,7	-0,05457	-42,7	0	-42,8	-0,07187	-42,8	0
	-42	-0,42785	-42	0	-41,4	-0,28606	-41,4	0	-41,8	-0,08163	-41,8	0	-41,4	0,05452	-41,4	0	-41,8	-0,31857	-41,8	0	-41,8	-0,32553	-41,8	0	-41,7	-0,01494	-41,7	0	-41,8	0,12949	-41,8	0
	-41	0,04207	-41	0	-40,4	-0,45571	-40,4	0	-40,8	0,01154	-40,8	0	-40,4	-0,27377	-40,4	0	-40,8	0,21442	-40,8	0	-40,8	0,10321	-40,8	0	-40,7	0,0447	-40,7	0	-40,8	-0,17853	-40,8	0
	-40	-0,23273	-40	0	-39,4	-0,66085	-39,4	0	-39,8	-0,05606	-39,8	0	-39,4	-0,36983	-39,4	0	-39,8	-0,49027	-39,8	0	-39,8	-0,50656	-39,8	0	-39,7	-0,10402	-39,7	0	-39,8	-0,19412	-39,8	0
	-39	-0,38483	-39	0	-38,4	-0,33565	-38,4	0	-38,8	-0,11643	-38,8	0	-38,4	-0,00246	-38,4	0	-38,8	-0,10922	-38,8	0	-38,8	0,01785	-38,8	0	-38,7	0,0761	-38,7	0	-38,8	-0,15097	-38,8	0
	-38	-0,18914	-38	0	-37,4	-0,11107	-37,4	0	-37,8	0,12155	-37,8	0	-37,4	0,19204	-37,4	0	-37,8	-0,04715	-37,8	0	-37,8	0,10379	-37,8	0	-37,7	0,31593	-37,7	0	-37,8	0,2045	-37,8	0
	-37	-0,09925	-37	0	-36,4	-0,62892	-36,4	0	-36,8	-0,01266	-36,8	0	-36,4	-0,3766	-36,4	0	-36,8	-0,0278	-36,8	0	-36,8	0,01688	-36,8	0	-36,7	-0,04847	-36,7	0	-36,8	-0,14688	-36,8	0
	-36	-0,29181	-36	0	-35,4	-0,30919	-35,4	0	-35,8	-0,03891	-35,8	0	-35,4	0,09468	-35,4	0	-35,8	-0,25046	-35,8	0	-35,8	-0,1835	-35,8	0	-35,7	-0,15105	-35,7	0	-35,8	-0,20938	-35,8	0
	-35	-0,12181	-35	0	-34,4	-0,402	-34,4	0	-34,8	0,20471	-34,8	0	-34,4	-0,00637	-34,4	0	-34,8	-0,05884	-34,8	0	-34,8	-0,07281	-34,8	0	-34,7	-0,04435	-34,7	0	-34,8	-0,07245	-34,8	0
	-34	-0,33435	-34	0	-33,4	-0,33209	-33,4	0	-33,8	-0,08203	-33,8	0	-33,4	0,00537	-33,4	0	-33,8	-0,17407	-33,8	0	-33,8	-0,21106	-33,8	0	-33,7	0,03143	-33,7	0	-33,8	-0,04242	-33,8	0
	-33	-0,13473	-33	0	-32,4	-0,26961	-32,4	0	-32,8	-0,1781	-32,8	0	-32,4	0,13469	-32,4	0	-32,8	0,0072	-32,8	0	-32,8	0,08075	-32,8	0	-32,7	0,0666	-32,7	0	-32,8	0,03888	-32,8	0
	-32	-0,23475	-32	0	-31,4	-0,34861	-31,4	0	-31,8	-0,04468	-31,8	0	-31,4	-0,08616	-31,4	0	-31,8	-0,02588	-31,8	0	-31,8	0,12042	-31,8	0	-31,7	0,1052	-31,7	0	-31,8	-0,0332	-31,8	0
	-31	-0,36669	-31	0	-30,4	-0,42739	-30,4	0	-30,8	0,06641	-30,8	0	-30,4	-0,10671	-30,4	0	-30,8	-0,06152	-30,8	0	-30,8	-0,1087	-30,8	0	-30,7	-0,24076	-30,7	0	-30,8	-0,09857	-30,8	0
	-30	-0,40104	-30	0	-29,4	-0,21271	-29,4	0	-29,8	-0,02499	-29,8	0	-29,4	-0,00959	-29,4	0	-29,8	-0,14706	-29,8	0	-29,8	-0,29971	-29,8	0	-29,7	-0,23403	-29,7	0	-29,8	-0,06387	-29,8	0
	-29	-0,17431	-29	0	-28,4	-0,22398	-28,4	0	-28,8	0,11289	-28,8	0	-28,4	0,13735	-28,4	0	-28,8	-0,12686	-28,8	0	-28,8	-0,31302	-28,8	0	-28,7	-0,11339	-28,7	0	-28,8	-0,18649	-28,8	0
	-28	-0,36894	-28	0	-27,4	-0,204	-27,4	0	-27,8	-0,20563	-27,8	0	-27,4	0,01359	-27,4	0	-27,8	-0,01801	-27,8	0	-27,8	-0,09839	-27,8	0	-27,7	0,18283	-27,7	0	-27,8	0,03357	-27,8	0
	-27	-0,18599	-27	0	-26,4	-0,06939	-26,4	0	-26,8	-0,1492	-26,8	0	-26,4	0,06611	-26,4	0	-26,8	-0,03152	-26,8	0	-26,8	0,103	-26,8	0	-26,7	0,3403	-26,7	0	-26,8	0,37717	-26,8	0
	-26	0,16372	-26	0	-25,4	-0,04576	-25,4	0	-25,8	0,20978	-25,8	0	-25,4	0,28505	-25,4	0	-25,8	0,23529	-25,8	0	-25,8	0,24524	-25,8	0	-25,7	0,29943	-25,7	0	-25,8	0,29279	-25,8	0
	-25	-0,16569	-25	0	-24,4	-0,32618	-24,4	0	-24,8	0,05795	-24,8	0	-24,4	-0,21802	-24,4	0	-24,8	0,09055	-24,8	0	-24,8	-0,12454	-24,8	0	-24,7	0,17026	-24,7	0	-24,8	0,08554	-24,8	0
	-24	0,02104	-24	0	-23,4	-0,24766	-23,4	0	-23,8	0,10797	-23,8	0	-23,4	0,066	-23,4	0	-23,8	0,00507	-23,8	0	-23,8	0,1286	-23,8	0	-23,7	-0,00277	-23,7	0	-23,8	0,00977	-23,8	0
	-23	-0,25612	-23	0	-22,4	-0,1619	-22,4	0	-22,8	-0,04877	-22,8	0	-22,4	-0,06657	-22,4	0	-22,8	-0,12799	-22,8	0	-22,8	-0,22156	-22,8	0	-22,7	-0,1047	-22,7	0	-22,8	0,09552	-22,8	0
	-22	-0,00727	-22	0	-21,4	-0,17055	-21,4	0	-21,8	-0,08786	-21,8	0	-21,4	0,06846	-21,4	0	-21,8	-0,10336	-21,8	0	-21,8	0,10886	-21,8	0	-21,7	0,1328	-21,7	0	-21,8	-0,00797	-21,8	0
	-21	-0,08137	-21	0	-20,4	0,04153	-20,4	0	-20,8	0,07404	-20,8	0	-20,4	0,15048	-20,4	0	-20,8	0,02216	-20,8	0	-20,8	0,04498	-20,8	0	-20,7	0,01621	-20,7	0	-20,8	0,22888	-20,8	0
	-20	-0,07096	-20	0	-19,4	-0,08068	-19,4	0	-19,8	0,19959	-19,8	0	-19,4	-0,38536	-19,4	0	-19,8	-0,14941	-19,8	0	-19,8	-0,01575	-19,8	0	-19,7	0,2199	-19,7	0	-19,8	0,24475	-19,8	0
	-19	-0,13681	-19	0	-18,4	0,08115	-18,4	0	-18,8	0,10788	-18,8	0	-18,4	0,04758	-18,4	0	-18,8	0,08261	-18,8	0	-18,8	-0,14853	-18,8	0	-18,7	0,05225	-18,7	0	-18,8	0,12717	-18,8	0
	-18	0,21998	-18	0	-17,4	0,09828	-17,4	0	-17,8	0,18149	-17,8	0	-17,4	0,39235	-17,4	0	-17,8	0,1738	-17,8	0	-17,8	-0,02139	-17,8	0	-17,7	0,2986	-17,7	0	-17,8	0,19028	-17,8	0
	-17	0,22514	-17	0	-16,4	-0,18505	-16,4	0	-16,8	-0,04398	-16,8	0	-16,4	0,15669	-16,4	0	-16,8	0,25937	-16,8	0	-16,8	-0,0206	-16,8	0	-16,7	-0,0712	-16,7	0	-16,8	0,26407	-16,8	0
	-16	0,09865	-16	0	-15,4	0,05981	-15,4	0	-15,8	0,15707	-15,8	0	-15,4	0,06921	-15,4	0	-15,8	0,00754	-15,8	0	-15,8	0,05887	-15,8	0	-15,7	0,30717	-15,7	0	-15,8	-15.2588	-15,8	0
	-15	0,04577	-15	0	-14,4	-0,0383	-14,4	0	-14,8	0,05743	-14,8	0	-14,4	-0,24259	-14,4	0	-14,8	-0,02521	-14,8	0	-14,8	0,11707	-14,8	0	-14,7	-0,08102	-14,7	0	-14,8	0,13654	-14,8	0
	-14	0,12743	-14	0	-13,4	-0,05473	-13,4	0	-13,8	-0,05316	-13,8	0	-13,4	0,17062	-13,4	0	-13,8	0,10565	-13,8	0	-13,8	-0,22821	-13,8	0	-13,7	-0,00839	-13,7	0	-13,8	-0,19586	-13,8	0
	-13	0,02878	-13	0	-12,4	0,09117	-12,4	0	-12,8	0,03461	-12,8	0	-12,4	-0,1233	-12,4	0	-12,8	-0,08282	-12,8	0	-12,8	0,25555	-12,8	0	-12,7	0,21547	-12,7	0	-12,8	0,15668	-12,8	0
	-12	-0,15965	-12	0	-11,4	-0,09125	-11,4	0	-11,8	0,01132	-11,8	0	-11,4	0,031	-11,4	0	-11,8	-0,00772	-11,8	0	-11,8	0,0491	-11,8	0	-11,7	0,00815	-11,7	0	-11,8	-0,14902	-11,8	0
	-11	-0,10108	-11	0	-10,4	-0,03395	-10,4	0	-10,8	0,0463	-10,8	0	-10,4	-0,07888	-10,4	0	-10,8	-0,09457	-10,8	0	-10,8	-0,33743	-10,8	0	-10,7	-0,00288	-10,7	0	-10,8	0,03201	-10,8	0
	-10	0,08996	-10	0	-9,4	0,01884	-9,4	0	-9,8	0,10056	-9,8	0	-9,4	-0,09993	-9,4	0	-9,8	-0,03214	-9,8	0	-9,8	0,02042	-9,8	0	-9,7	-0,08174	-9,7	0	-9,8	0,05429	-9,8	0
	-9	0,1398	-9	0	-8,4	-0,04442	-8,4	0	-8,8	-0,18512	-8,8	0	-8,4	0,02785	-8,4	0	-8,8	-0,02643	-8,8	0	-8,8	0,07642	-8,8	0	-8,7	-0,11561	-8,7	0	-8,8	0,19275	-8,8	0
	-8	-0,14604	-8	0	-7,4	0,02805	-7,4	0	-7,8	-0,01367	-7,8	0	-7,4	0,13071	-7,4	0	-7,8	0,03687	-7,8	0	-7,8	0,04718	-7,8	0	-7,7	-0,02402	-7,7	0	-7,8	-0,20099	-7,8	0
	-7	0,01427	-7	0	-6,4	-0,012	-6,4	0	-6,8	0,17481	-6,8	0	-6,4	0,18606	-6,4	0	-6,8	0,0343	-6,8	0	-6,8	-0,08118	-6,8	0	-6,7	0,0076	-6,7	0	-6,8	-0,04022	-6,8	0
	-6	0,0032	-6	0	-5,4	0,10788	-5,4	0	-5,8	-0,08188	-5,8	0	-5,4	-0,0394	-5,4	0	-5,8	-0,09299	-5,8	0	-5,8	-0,00381	-5,8	0	-5,7	-0,18213	-5,7	0	-5,8	0,0621	-5,8	0
	-5	-0,14098	-5	0	-4,4	0,1066	-4,4	0	-4,8	-0,25543	-4,8	0	-4,4	0,13981	-4,4	0	-4,8	0,02045	-4,8	0	-4,8	-0,07983	-4,8	0	-4,7	0,06698	-4,7	0	-4,8	-0,21271	-4,8	0
	-4	0,11757	-4	0	-3,4	-0,02595	-3,4	0	-3,8	-0,16159	-3,8	0	-3,4	-0,10956	-3,4	0	-3,8	0,07693	-3,8	0	-3,8	0,01059	-3,8	0	-3,7	-0,15261	-3,7	0	-3,8	0,07028	-3,8	0
	-3	-0,20966	-3	0	-2,4	0,21141	-2,4	0	-2,8	-0,14279	-2,8	0	-2,4	0,05358	-2,4	0	-2,8	-0,00119	-2,8	0	-2,8	-0,04959	-2,8	0	-2,7	-0,16108	-2,7	0	-2,8	0,27499	-2,8	0
	-2	0,29101	-2	0	-1,4	0,44862	-1,4	0	-1,8	0,00638	-1,8	0	-1,4	-0,03033	-1,4	0	-1,8	0,23001	-1,8	0	-1,8	0,16568	-1,8	0	-1,7	0,11689	-1,7	0	-1,8	0,09299	-1,8	0
	-1	-0,58082	-1	0	-0,4	-338333	-0,4	0	-0,8	-245331	-0,8	0	-0,4	-456814	-0,4	0	-0,8	-260901	-0,8	0	-0,8	-202606	-0,8	0	-0,7	-283425	-0,7	0	-0,8	-275116	-0,8	0
	0	-273576	0	0	0,6	-490491	0,6	-0,05043	0,20001	-635391	0,20001	-0,69416	0,6	-538892	0,6	0,72601	0,20001	-592953	0,20001	-0,17147	0,20001	-430521	0,20001	131352	0,3	-247933	0,3	709534	0,20001	-334122	0,20001	884568
	1	-222414	1	0,75337	1,6	-145891	1,6	0,65996	1,2	-42908	1,2	0,85432	1,6	0,44026	1,6	308159	1,2	0,38547	1,2	489469	1,2	388565	1,2	913177	1,3	823666	1,3	151353	1,2	834805	1,2	175049
	2	0,35581	2	136801	2,6	10039	2,6	115464	2,2	0,33771	2,2	188004	2,6	456835	2,6	448984	2,2	591913	2,2	736171	2,2	956763	2,2	116709	2,3	133812	2,3	162755	2,2	143004	2,2	177423
	3	197955	3	179603	3,6	21084	3,6	149911	3,2	247095	3,2	255949	3,6	593762	3,6	533174	3,2	855823	3,2	856305	3,2	122064	3,2	124956	3,3	157908	3,3	164375	3,2	169641	3,2	17749
	4	238298	4	209407	4,6	203317	4,6	173898	4,2	338922	4,2	300957	4,6	64476	4,6	583506	4,2	935114	4,2	914805	4,2	128892	4,2	127635	4,3	161293	4,3	164608	4,2	175833	4,2	177491
	5	267171	5	230162	5,6	249804	5,6	190602	5,2	38508	5,2	33077	5,6	66809	5,6	613597	5,2	981967	5,2	943293	5,2	132682	5,2	128505	5,3	16504	5,3	164639	5,2	181111	5,2	177491
	6	261382	6	244614	6,6	251272	6,6	202236	6,2	394495	6,2	350519	6,6	670645	6,6	631586	6,2	10156	6,2	957165	6,2	134171	6,2	128789	6,3	165414	6,3	164643	6,2	184366	6,2	177491
	7	265463	7	254681	7,6	254721	7,6	210337	7,2	413657	7,2	363601	7,6	702304	7,6	64234	7,2	105394	7,2	963929	7,2	133415	7,2	12888	7,3	167359	7,3	164643	7,2	18475	7,2	177491
	8	296948	8	26169	8,6	277264	8,6	215977	8,2	408881	8,2	372269	8,6	716009	8,6	648773	8,2	103499	8,2	967218	8,2	135524	8,2	12891	8,3	168515	8,3	164643	8,2	186793	8,2	177491
	9	29243	9	26657	9,6	256289	9,6	219905	9,2	426489	9,2	37801	9,6	693936	9,6	652618	9,2	102689	9,2	968818	9,2	135882	9,2	128919	9,3	169772	9,3	164643	9,2	186232	9,2	177491
	10	29715	10	269968	10,6	267751	10,6	222639	10,2	415561	10,2	381813	10,6	687758	10,6	654915	10,2	103109	10,2	969596	10,2	136133	10,2	128922	10,3	169228	10,3	164643	10,2	185117	10,2	177491
	11	285442	11	272334	11,6	257095	11,6	224543	11,2	420471	11,2	384331	11,6	686111	11,6	656288	11,2	104189	11,2	969974	11,2	136804	11,2	128923	11,3	170078	11,3	164643	11,2	186017	11,2	177491
	12	294556	12	273981	12,6	259578	12,6	225869	12,2	403482	12,2	385999	12,6	68398	12,6	657109	12,2	102416	12,2	970158	12,2	13555	12,2	128924	12,3	168764	12,3	164643	12,2	185123	12,2	177491
	13	275545	13	275128	13,6	215006	13,6	226792	13,2	399078	13,2	387103	13,6	679691	13,6	657599	13,2	101207	13,2	970247	13,2	132645	13,2	128924	13,3	167379	13,3	164643	13,2	182668	13,2	177491
	14	233302	14	275927	14,6	224955	14,6	227435	14,2	392133	14,2	387835	14,6	676591	14,6	657892	14,2	988007	14,2	970291	14,2	131177	14,2	128924	14,3	168169	14,3	164643	14,2	179957	14,2	177491
	15	251115	15	276483	15,6	242585	15,6	227882	15,2	398007	15,2	388319	15,6	676484	15,6	658067	15,2	101286	15,2	970312	15,2	131695	15,2	128924	15,3	169611	15,3	164643	15,2	182432	15,2	177491
	16	249684	16	27687	16,6	234885	16,6	228194	16,2	396704	16,2	38864	16,6	680588	16,6	658172	16,2	102839	16,2	970322	16,2	133474	16,2	128924	16,3	169109	16,3	164643	16,2	18,65	16,2	177491
	17	238568	17	27714	17,6	199663	17,6	228411	17,2	368222	17,2	388853	17,6	692619	17,6	658235	17,2	100859	17,2	970327	17,2	132047	17,2	128924	17,3	166971	17,3	164643	17,2	185102	17,2	177491
	18	246003	18	277328	18,6	224025	18,6	228562	18,2	389255	18,2	388994	18,6	699611	18,6	658272	18,2	100002	18,2	97033	18,2	133332	18,2	128924	18,3	169079	18,3	164643	18,2	184534	18,2	177491
	19	268126	19	277458	19,6	246694	19,6	228667	19,2	398987	19,2	389087	19,6	706728	19,6	658294	19,2	104041	19,2	970331	19,2	135097	19,2	128924	19,3	170122	19,3	164643	19,2	186255	19,2	177491
	20	244307	20	277549	20,6	206799	20,6	22874	20,2	404977	20,2	389149	20,6	698754	20,6	658308	20,2	104206	20,2	970331	20,2	134602	20,2	128924	20,3	169663	20,3	164643	20,2	185551	20,2	177491
	21	240785	21	277613	21,6	247336	21,6	228791	21,2	40199	21,2	38919	21,6	704563	21,6	658316	21,2	101052	21,2	970332	21,2	13207	21,2	128924	21,3	170029	21,3	164643	21,2	186186	21,2	177491
	22	279196	22	277657	22,6	238002	22,6	228827	22,2	411932	22,2	389217	22,6	701271	22,6	65832	22,2	102429	22,2	970332	22,2	133075	22,2	128924	22,3	170367	22,3	164643	22,2	186422	22,2	177491
	23	284912	23	277688	23,6	233783	23,6	228851	23,2	423102	23,2	389235	23,6	697296	23,6	658323	23,2	103499	23,2	970332	23,2	133704	23,2	128924	23,3	171542	23,3	164643	23,2	185066	23,2	177491
	24	285754	24	277709	24,6	257078	24,6	228869	24,2	4267	24,2	389246	24,6	721605	24,6	658325	24,2	102941	24,2	970332	24,2	135915	24,2	128924	24,3	173018	24,3	164643	24,2	187402	24,2	177491
	25	29929	25	277724	25,6	249909	25,6	228881	25,2	418906	25,2	389254	25,6	709443	25,6	658326	25,2	102943	25,2	970332	25,2	134878	25,2	128924	25,3	169995	25,3	164643	25,2	187416	25,2	177491
	26	267405	26	277734	26,6	264293	26,6	228889	26,2	430377	26,2	38926	26,6	711632	26,6	658327	26,2	104417	26,2	970332	26,2	135376	26,2	128924	26,3	170474	26,3	164643	26,2	184993	26,2	177491
	27	275385	27	277741	27,6	259186	27,6	228895	27,2	42381	27,2	389263	27,6	682892	27,6	658327	27,2	103062	27,2	970332	27,2	133094	27,2	128924	27,3	170864	27,3	164643	27,2	186879	27,2	177491
	28	267984	28	277747	28,6	245255	28,6	228899	28,2	414297	28,2	389265	28,6	681534	28,6	658327	28,2	10231	28,2	970332	28,2	133734	28,2	128924	28,3	171296	28,3	164643	28,2	183803	28,2	177491
	29	268718	29	27775	29,6	22508	29,6	228902	29,2	399509	29,2	389267	29,6	677509	29,6	658327	29,2	102393	29,2	970332	29,2	135067	29,2	128924	29,3	168675	29,3	164643	29,2	185086	29,2	177491
	30	265218	30	277752	30,6	242866	30,6	228904	30,2	408618	30,2	389268	30,6	692585	30,6	658327	30,2	103101	30,2	970332	30,2	13,42	30,2	128924	30,3	170436	30,3	164643	30,2	185258	30,2	177491
	31	264466	31	277754	31,6	242549	31,6	228905	31,2	409976	31,2	389268	31,6	67668	31,6	658327	31,2	103964	31,2	970332	31,2	13411	31,2	128924	31,3	169847	31,3	164643	31,2	184184	31,2	177491
	32	271304	32	277755	32,6	280014	32,6	228906	32,2	41738	32,2	389269	32,6	673569	32,6	658327	32,2	104267	32,2	970332	32,2	135475	32,2	128924	32,3	17259	32,3	164643	32,2	185092	32,2	177491
	33	286284	33	277756	33,6	250277	33,6	228907	33,2	435638	33,2	389269	33,6	678512	33,6	658327	33,2	104105	33,2	970332	33,2	133356	33,2	128924	33,3	171746	33,3	164643	33,2	187614	33,2	177491
	34	294358	34	277757	34,6	256013	34,6	228907	34,2	435861	34,2	389269	34,6	701752	34,6	658327	34,2	102497	34,2	970332	34,2	132691	34,2	128924	34,3	171759	34,3	164643	34,2	186631	34,2	177491
	35	30022	35	277757	35,6	28775	35,6	228907	35,2	443304	35,2	38927	35,6	696881	35,6	658327	35,2	105085	35,2	970332	35,2	136075	35,2	128924	35,3	172842	35,3	164643	35,2	186426	35,2	177491
	36	289874	36	277757	36,6	265031	36,6	228908	36,2	437228	36,2	38927	36,6	670732	36,6	658327	36,2	103424	36,2	970332	36,2	134143	36,2	128924	36,3	172183	36,3	164643	36,2	185616	36,2	177491
	37	281237	37	277758	37,6	276382	37,6	228908	37,2	418066	37,2	38927	37,6	672439	37,6	658327	37,2	102257	37,2	970332	37,2	133618	37,2	128924	37,3	171205	37,3	164643	37,2	185723	37,2	177491
	38	281708	38	277758	38,6	267126	38,6	228908	38,2	43678	38,2	38927	38,6	694507	38,6	658327	38,2	101179	38,2	970332	38,2	134063	38,2	128924	38,3	172452	38,3	164643	38,2	184887	38,2	177491
	39	288259	39	277758	39,6	248073	39,6	228908	39,2	41225	39,2	38927	39,6	686744	39,6	658327	39,2	10398	39,2	970332	39,2	133829	39,2	128924	39,3	169328	39,3	164643	39,2	184235	39,2	177491
	40	275804	40	277758	40,6	273171	40,6	228908	40,2	410364	40,2	38927	40,6	696804	40,6	658327	40,2	102238	40,2	970332	40,2	134724	40,2	128924	40,3	172334	40,3	164643	40,2	184953	40,2	177491
	41	296128	41	277758	41,6	244994	41,6	228908	41,2	42049	41,2	38927	41,6	690343	41,6	658327	41,2	103976	41,2	970332	41,2	133638	41,2	128924	41,3	17098	41,3	164643	41,2	184379	41,2	177491
	42	279852	42	277758	42,6	259094	42,6	228908	42,2	425232	42,2	38927	42,6	701904	42,6	658327	42,2	102181	42,2	970332	42,2	132807	42,2	128924	42,3	171744	42,3	164643	42,2	185616	42,2	177491
	43	283666	43	277758	43,6	266598	43,6	228908	43,2	421661	43,2	38927	43,6	70422	43,6	658327	43,2	103133	43,2	970332	43,2	135544	43,2	128924	43,3	169731	43,3	164643	43,2	182461	43,2	177491
	44	290027	44	277758	44,6	271265	44,6	228908	44,2	428931	44,2	38927	44,6	701855	44,6	658327	44,2	103356	44,2	970332	44,2	134322	44,2	128924	44,3	170792	44,3	164643	44,2	184493	44,2	177491
	45	290419	45	277758	45,6	273411	45,6	228908	45,2	431665	45,2	38927	45,6	679551	45,6	658327	45,2	103453	45,2	970332	45,2	133411	45,2	128924	45,3	169483	45,3	164643	45,2	183016	45,2	177491
	46	312708	46	277758	46,6	281111	46,6	228908	46,2	428397	46,2	38927	46,6	720528	46,6	658327	46,2	10267	46,2	970332	46,2	134073	46,2	128924	46,3	169573	46,3	164643	46,2	185416	46,2	177491
	47	281171	47	277758	47,6	281929	47,6	228908	47,2	439395	47,2	38927	47,6	695137	47,6	658327	47,2	10355	47,2	970332	47,2	133399	47,2	128924	47,3	170435	47,3	164643	47,2	18,5	47,2	177491
	48	291155	48	277758	48,6	271499	48,6	228908	48,2	431226	48,2	38927	48,6	695718	48,6	658327	48,2	102335	48,2	970332	48,2	131645	48,2	128924	48,3	169939	48,3	164643	48,2	182215	48,2	177491
	49	3034	49	277758	49,6	265491	49,6	228908	49,2	422168	49,2	38927	49,6	706579	49,6	658327	49,2	103409	49,2	970332	49,2	133939	49,2	128924	49,3	169821	49,3	164643	49,2	18459	49,2	177491
	50	30796	50	277758	50,6	275254	50,6	228908	50,2	419141	50,2	38927	50,6	681467	50,6	658327	50,2	103431	50,2	970332	50,2	135663	50,2	128924	50,3	169991	50,3	164643	50,2	182838	50,2	177491
	51	291846	51	277758	51,6	267169	51,6	228908	51,2	41734	51,2	38927	51,6	6763	51,6	658327	51,2	100568	51,2	970332	51,2	13274	51,2	128924	51,3	168039	51,3	164643	51,2	182302	51,2	177491
	52	294225	52	277758	52,6	248782	52,6	228908	52,2	416565	52,2	38927	52,6	688272	52,6	658327	52,2	101064	52,2	970332	52,2	132148	52,2	128924	52,3	168861	52,3	164643	52,2	182322	52,2	177491
	53	284449	53	277758	53,6	25203	53,6	228908	53,2	43537	53,2	38927	53,6	678202	53,6	658327	53,2	100097	53,2	970332	53,2	132352	53,2	128924	53,3	167118	53,3	164643	53,2	182363	53,2	177491
	54	296119	54	277758	54,6	21959	54,6	228908	54,2	413342	54,2	38927	54,6	657127	54,6	658327	54,2	101324	54,2	970332	54,2	129981	54,2	128924	54,3	166854	54,3	164643	54,2	18007	54,2	177491
	55	270073	55	277758	55,6	237073	55,6	228908	55,2	409048	55,2	38927	55,6	66261	55,6	658327	55,2	980264	55,2	970332	55,2	13127	55,2	128924	55,3	169278	55,3	164643	55,2	180855	55,2	177491
	56	291079	56	277758	56,6	239503	56,6	228908	56,2	416388	56,2	38927	56,6	676381	56,6	658327	56,2	100195	56,2	970332	56,2	130841	56,2	128924	56,3	169924	56,3	164643	56,2	180977	56,2	177491
	57	29132	57	277758	57,6	230266	57,6	228908	57,2	400742	57,2	38927	57,6	674394	57,6	658327	57,2	100888	57,2	970332	57,2	131031	57,2	128924	57,3	170405	57,3	164643	57,2	180974	57,2	177491
	58	31133	58	277758	58,6	251696	58,6	228908	58,2	400681	58,2	38927	58,6	708422	58,6	658327	58,2	103484	58,2	970332	58,2	134361	58,2	128924	58,3	17224	58,3	164643	58,2	185723	58,2	177491
	59	319683	59	277758	59,6	272183	59,6	228908	59,2	450061	59,2	38927	59,6	71094	59,6	658327	59,2	102992	59,2	970332	59,2	133422	59,2	128924	59,3	173199	59,3	164643	59,2	185226	59,2	177491
	60	316579	60	277758	60,6	226011	60,6	228908	60,2	414429	60,2	38927	60,6	650889	60,6	658327	60,2	993665	60,2	970332	60,2	131723	60,2	128924	60,3	168711	60,3	164643	60,2	180981	60,2	177491
	61	309059	61	277758	61,6	233721	61,6	228908	61,2	414297	61,2	38927	61,6	65982	61,6	658327	61,2	97001	61,2	970332	61,2	131342	61,2	128924	61,3	16915	61,3	164643	61,2	179975	61,2	177491
	62	298389	62	277758	62,6	241418	62,6	228908	62,2	391736	62,2	38927	62,6	677246	62,6	658327	62,2	987146	62,2	970332	62,2	130634	62,2	128924	62,3	169549	62,3	164643	62,2	181306	62,2	177491
	63	278711	63	277758	63,6	241022	63,6	228908	63,2	406293	63,2	38927	63,6	688995	63,6	658327	63,2	991339	63,2	970332	63,2	130789	63,2	128924	63,3	167009	63,3	164643	63,2	181315	63,2	177491
	64	292853	64	277758	64,6	236855	64,6	228908	64,2	390488	64,2	38927	64,6	686428	64,6	658327	64,2	986679	64,2	970332	64,2	129247	64,2	128924	64,3	166622	64,3	164643	64,2	181632	64,2	177491
	65	27491	65	277758	65,6	215966	65,6	228908	65,2	39039	65,2	38927	65,6	668066	65,6	658327	65,2	976657	65,2	970332	65,2	127784	65,2	128924	65,3	167597	65,3	164643	65,2	180096	65,2	177491
	66	27293	66	277758	66,6	220646	66,6	228908	66,2	399509	66,2	38927	66,6	654509	66,6	658327	66,2	983627	66,2	970332	66,2	127076	66,2	128924	66,3	166935	66,3	164643	66,2	179477	66,2	177491
	67	27752	67	277758	67,6	220347	67,6	228908	67,2	390799	67,2	38927	67,6	669713	67,6	658327	67,2	972061	67,2	970332	67,2	128243	67,2	128924	67,3	164715	67,3	164643	67,2	180102	67,2	177491
	68	262255	68	277758	68,6	212722	68,6	228908	68,2	392773	68,2	38927	68,6	683108	68,6	658327	68,2	992322	68,2	970332	68,2	125967	68,2	128924	68,3	16503	68,3	164643	68,2	177892	68,2	177491
	69	276854	69	277758	69,6	237734	69,6	228908	69,2	399487	69,2	38927	69,6	686758	69,6	658327	69,2	983252	69,2	970332	69,2	129409	69,2	128924	69,3	167755	69,3	164643	69,2	181877	69,2	177491
	70	288323	70	277758	70,6	215206	70,6	228908	70,2	411639	70,2	38927	70,6	668331	70,6	658327	70,2	987396	70,2	970332	70,2	128651	70,2	128924	70,3	166497	70,3	164643	70,2	181299	70,2	177491
	71	269197	71	277758	71,6	186149	71,6	228908	71,2	384454	71,2	38927	71,6	654118	71,6	658327	71,2	9492	71,2	970332	71,2	125886	71,2	128924	71,3	166399	71,3	164643	71,2	177139	71,2	177491
	72	269155	72	277758	72,6	236309	72,6	228908	72,2	406412	72,2	38927	72,6	687713	72,6	658327	72,2	957864	72,2	970332	72,2	128803	72,2	128924	72,3	166574	72,3	164643	72,2	177232	72,2	177491
	73	2793	73	277758	73,6	219864	73,6	228908	73,2	403226	73,2	38927	73,6	674661	73,6	658327	73,2	970926	73,2	970332	73,2	128864	73,2	128924	73,3	167923	73,3	164643	73,2	180457	73,2	177491
	74	281661	74	277758	74,6	19521	74,6	228908	74,2	400525	74,2	38927	74,6	631257	74,6	658327	74,2	965271	74,2	970332	74,2	12659	74,2	128924	74,3	164853	74,3	164643	74,2	177485	74,2	177491
	75	263752	75	277758	75,6	228269	75,6	228908	75,2	390369	75,2	38927	75,6	645884	75,6	658327	75,2	934875	75,2	970332	75,2	127341	75,2	128924	75,3	165642	75,3	164643	75,2	176063	75,2	177491
	76	292564	76	277758	76,6	229108	76,6	228908	76,2	398911	76,2	38927	76,6	649567	76,6	658327	76,2	932748	76,2	970332	76,2	127788	76,2	128924	76,3	164947	76,3	164643	76,2	176885	76,2	177491
	77	262299	77	277758	77,6	207888	77,6	228908	77,2	386386	77,2	38927	77,6	64457	77,6	658327	77,2	946982	77,2	970332	77,2	127063	77,2	128924	77,3	164746	77,3	164643	77,2	174176	77,2	177491
	78	278139	78	277758	78,6	222143	78,6	228908	78,2	388998	78,2	38927	78,6	659838	78,6	658327	78,2	959213	78,2	970332	78,2	128516	78,2	128924	78,3	164087	78,3	164643	78,2	174919	78,2	177491
	79	28257	79	277758	79,6	23308	79,6	228908	79,2	397787	79,2	38927	79,6	646984	79,6	658327	79,2	959604	79,2	970332	79,2	131357	79,2	128924	79,3	165183	79,3	164643	79,2	177309	79,2	177491
	80	275555	80	277758	80,6	216453	80,6	228908	80,2	393069	80,2	38927	80,6	649998	80,6	658327	80,2	957059	80,2	970332	80,2	129579	80,2	128924	80,3	165651	80,3	164643	80,2	17816	80,2	177491
	81	284061	81	277758	81,6	217593	81,6	228908	81,2	404105	81,2	38927	81,6	637125	81,6	658327	81,2	955557	81,2	970332	81,2	128549	81,2	128924	81,3	163727	81,3	164643	81,2	177319	81,2	177491
	82	252175	82	277758	82,6	222851	82,6	228908	82,2	388168	82,2	38927	82,6	640038	82,6	658327	82,2	941037	82,2	970332	82,2	128065	82,2	128924	82,3	163822	82,3	164643	82,2	175115	82,2	177491
	83	270988	83	277758	83,6	204426	83,6	228908	83,2	368124	83,2	38927	83,6	616071	83,6	658327	83,2	923532	83,2	970332	83,2	127574	83,2	128924	83,3	162328	83,3	164643	83,2	172873	83,2	177491
	84	258636	84	277758	84,6	20459	84,6	228908	84,2	368384	84,2	38927	84,6	631116	84,6	658327	84,2	950427	84,2	970332	84,2	125231	84,2	128924	84,3	161536	84,3	164643	84,2	172984	84,2	177491
	85	251134	85	277758	85,6	232646	85,6	228908	85,2	370956	85,2	38927	85,6	66237	85,6	658327	85,2	943979	85,2	970332	85,2	128986	85,2	128924	85,3	164517	85,3	164643	85,2	177399	85,2	177491
	86	300161	86	277758	86,6	209869	86,6	228908	86,2	389005	86,2	38927	86,6	642633	86,6	658327	86,2	954178	86,2	970332	86,2	128149	86,2	128924	86,3	166197	86,3	164643	86,2	175649	86,2	177491
	87	274991	87	277758	87,6	208853	87,6	228908	87,2	35867	87,2	38927	87,6	636124	87,6	658327	87,2	93638	87,2	970332	87,2	126518	87,2	128924	87,3	162593	87,3	164643	87,2	175132	87,2	177491
	88	277028	88	277758	88,6	202354	88,6	228908	88,2	356567	88,2	38927	88,6	63126	88,6	658327	88,2	930603	88,2	970332	88,2	127128	88,2	128924	88,3	161708	88,3	164643	88,2	175259	88,2	177491
	89	281862	89	277758	89,6	205065	89,6	228908	89,2	360776	89,2	38927	89,6	604785	89,6	658327	89,2	916464	89,2	970332	89,2	126597	89,2	128924	89,3	16253	89,3	164643	89,2	172287	89,2	177491
	90	259548	90	277758	90,6	218617	90,6	228908	90,2	358356	90,2	38927	90,6	634047	90,6	658327	90,2	902362	90,2	970332	90,2	125784	90,2	128924	90,3	161472	90,3	164643	90,2	171237	90,2	177491
	91	245321	91	277758	91,6	222505	91,6	228908	91,2	375098	91,2	38927	91,6	62082	91,6	658327	91,2	912964	91,2	970332	91,2	127298	91,2	128924	91,3	164358	91,3	164643	91,2	174493	91,2	177491
	92	293834	92	277758	92,6	212501	92,6	228908	92,2	376932	92,2	38927	92,6	614381	92,6	658327	92,2	922256	92,2	970332	92,2	12613	92,2	128924	92,3	162241	92,3	164643	92,2	175207	92,2	177491
	93	265807	93	277758	93,6	214852	93,6	228908	93,2	377789	93,2	38927	93,6	614889	93,6	658327	93,2	899286	93,2	970332	93,2	123087	93,2	128924	93,3	162604	93,3	164643	93,2	173102	93,2	177491
	94	271486	94	277758	94,6	213189	94,6	228908	94,2	368497	94,2	38927	94,6	607598	94,6	658327	94,2	936441	94,2	970332	94,2	125509	94,2	128924	94,3	160552	94,3	164643	94,2	17459	94,2	177491
	95	267111	95	277758	95,6	216438	95,6	228908	95,2	366016	95,2	38927	95,6	608784	95,6	658327	95,2	9172	95,2	970332	95,2	124534	95,2	128924	95,3	159963	95,3	164643	95,2	174872	95,2	177491
	96	265402	96	277758	96,6	206508	96,6	228908	96,2	352692	96,2	38927	96,6	592982	96,6	658327	96,2	917633	96,2	970332	96,2	123608	96,2	128924	96,3	159137	96,3	164643	96,2	172205	96,2	177491
	97	254126	97	277758	97,6	212317	97,6	228908	97,2	37478	97,2	38927	97,6	607471	97,6	658327	97,2	910498	97,2	970332	97,2	123509	97,2	128924	97,3	160806	97,3	164643	97,2	172769	97,2	177491
	98	284918	98	277758	98,6	178595	98,6	228908	98,2	370258	98,2	38927	98,6	609454	98,6	658327	98,2	940851	98,2	970332	98,2	125099	98,2	128924	98,3	162453	98,3	164643	98,2	171816	98,2	177491
	99	258865	99	277758	99,6	205983	99,6	228908	99,2	370123	99,2	38927	99,6	583644	99,6	658327	99,2	905292	99,2	970332	99,2	124866	99,2	128924	99,3	160294	99,3	164643	99,2	172733	99,2	177491
	100	271923	100	277758	100,6	207115	100,6	228908	100,2	364517	100,2	38927	100,6	620665	100,6	658327	100,2	918436	100,2	970332	100,2	125731	100,2	128924	100,3	163174	100,3	164643	100,2	173114	100,2	177491
	101	290928	101	277758	101,6	1958	101,6	228908	101,2	396503	101,2	38927	101,6	612865	101,6	658327	101,2	923041	101,2	970332	101,2	127075	101,2	128924	101,3	161131	101,3	164643	101,2	17375	101,2	177491
	102	279012	102	277758	102,6	198378	102,6	228908	102,2	384747	102,2	38927	102,6	616298	102,6	658327	102,2	932416	102,2	970332	102,2	126646	102,2	128924	102,3	159522	102,3	164643	102,2	17386	102,2	177491
	103	279037	103	277758	103,6	203329	103,6	228908	103,2	37037	103,2	38927	103,6	626291	103,6	658327	103,2	941013	103,2	970332	103,2	125337	103,2	128924	103,3	159971	103,3	164643	103,2	174254	103,2	177491
	104	273414	104	277758	104,6	207601	104,6	228908	104,2	380472	104,2	38927	104,6	618025	104,6	658327	104,2	925601	104,2	970332	104,2	126776	104,2	128924	104,3	160656	104,3	164643	104,2	174143	104,2	177491
	105	288231	105	277758	105,6	206672	105,6	228908	105,2	389291	105,2	38927	105,6	578229	105,6	658327	105,2	901462	105,2	970332	105,2	123987	105,2	128924	105,3	161097	105,3	164643	105,2	175963	105,2	177491
	106	275543	106	277758	106,6	192108	106,6	228908	106,2	380133	106,2	38927	106,6	586566	106,6	658327	106,2	917267	106,2	970332	106,2	125525	106,2	128924	106,3	161371	106,3	164643	106,2	173485	106,2	177491
	107	26447	107	277758	107,6	191549	107,6	228908	107,2	359125	107,2	38927	107,6	584945	107,6	658327	107,2	900116	107,2	970332	107,2	121829	107,2	128924	107,3	159098	107,3	164643	107,2	170934	107,2	177491
	108	297986	108	277758	108,6	182721	108,6	228908	108,2	361737	108,2	38927	108,6	597882	108,6	658327	108,2	864996	108,2	970332	108,2	126047	108,2	128924	108,3	158087	108,3	164643	108,2	171136	108,2	177491
	109	288378	109	277758	109,6	172354	109,6	228908	109,2	333789	109,2	38927	109,6	600466	109,6	658327	109,2	893567	109,2	970332	109,2	12291	109,2	128924	109,3	159056	109,3	164643	109,2	172486	109,2	177491
	110	277092	110	277758	110,6	174752	110,6	228908	110,2	356744	110,2	38927	110,6	626937	110,6	658327	110,2	886359	110,2	970332	110,2	124595	110,2	128924	110,3	15852	110,3	164643	110,2	172347	110,2	177491
	111	296851	111	277758	111,6	203375	111,6	228908	111,2	372345	111,2	38927	111,6	632086	111,6	658327	111,2	908881	111,2	970332	111,2	12603	111,2	128924	111,3	159039	111,3	164643	111,2	173193	111,2	177491
	112	278986	112	277758	112,6	207977	112,6	228908	112,2	378046	112,2	38927	112,6	621454	112,6	658327	112,2	920831	112,2	970332	112,2	124878	112,2	128924	112,3	161664	112,3	164643	112,2	171471	112,2	177491
	113	296318	113	277758	113,6	214124	113,6	228908	113,2	368863	113,2	38927	113,6	625342	113,6	658327	113,2	915604	113,2	970332	113,2	124593	113,2	128924	113,3	159179	113,3	164643	113,2	170537	113,2	177491
	114	298482	114	277758	114,6	215496	114,6	228908	114,2	367252	114,2	38927	114,6	624127	114,6	658327	114,2	914297	114,2	970332	114,2	122895	114,2	128924	114,3	159075	114,3	164643	114,2	17164	114,2	177491
	115	290857	115	277758	115,6	220795	115,6	228908	115,2	395392	115,2	38927	115,6	641608	115,6	658327	115,2	928839	115,2	970332	115,2	124917	115,2	128924	115,3	161691	115,3	164643	115,2	173564	115,2	177491
	116	296693	116	277758	116,6	229349	116,6	228908	116,2	403241	116,2	38927	116,6	620365	116,6	658327	116,2	908527	116,2	970332	116,2	124171	116,2	128924	116,3	160632	116,3	164643	116,2	171897	116,2	177491
	117	283333	117	277758	117,6	204508	117,6	228908	117,2	365973	117,2	38927	117,6	604398	117,6	658327	117,2	918927	117,2	970332	117,2	124578	117,2	128924	117,3	159105	117,3	164643	117,2	170521	117,2	177491
	118	274021	118	277758	118,6	16704	118,6	228908	118,2	342621	118,2	38927	118,6	59536	118,6	658327	118,2	893451	118,2	970332	118,2	122261	118,2	128924	118,3	157005	118,3	164643	118,2	167659	118,2	177491
	119	287867	119	277758	119,6	446979	119,6	228908	119,2	448248	119,2	38927	119,6	998884	119,6	658327	119,2	102619	119,2	970332	119,2	132186	119,2	128924	119,3	17366	119,3	164643	119,2	182424	119,2	177491
	120	509006	120	277758	120,6	484669	120,6	241452	120,2	777441	120,2	468192	120,6	103087	120,6	662445	120,2	130277	120,2	107193	120,2	158532	120,2	136296	120,3	196209	120,3	15341	120,2	219695	120,2	171836
	121	476914	121	213354	121,6	301599	121,6	177216	121,2	642789	121,2	343635	121,6	619055	121,6	486208	121,2	944766	121,2	786752	121,2	120008	121,2	100036	121,3	151192	121,3	112597	121,2	189472	121,2	126121
	122	243587	122	156593	122,6	0,71565	122,6	13007	122,2	264392	122,2	252214	122,6	240388	122,6	356858	122,2	392578	122,2	577445	122,2	60473	122,2	734225	122,3	896013	122,3	826418	122,2	123078	122,2	925678
	123	0,97563	123	114933	123,6	-0,0311	123,6	0,95466	123,2	0,633	123,2	185115	123,6	0,58993	123,6	26192	123,2	125189	123,2	423822	123,2	285132	123,2	538892	123,3	514634	123,3	606558	123,2	751013	123,2	679411
	124	0,482	124	0,84357	124,6	-0,25279	124,6	0,70069	124,2	-0,4025	124,2	135867	124,6	-0,03563	124,6	192239	124,2	-0,07584	124,2	311069	124,2	0,76492	124,2	395526	124,3	239991	124,3	44519	124,2	403555	124,2	498661
	125	0,07733	125	0,61914	125,6	-0,30654	125,6	0,51428	125,2	-0,64688	125,2	0,99721	125,6	-0,44283	125,6	141096	125,2	-0,79361	125,2	228312	125,2	-0,27634	125,2	2903	125,3	0,81725	125,3	326752	125,2	168143	125,2	365998
	126	0,23608	126	0,45443	126,6	-0,14827	126,6	0,37744	126,2	-0,6149	126,2	0,73192	126,6	-0,74715	126,6	103559	126,2	-10264	126,2	167572	126,2	-0,74661	126,2	213069	126,3	0,09215	126,3	239823	126,2	0,38419	126,2	268628
	127	0,21353	127	0,33351	127,6	-0,54088	127,6	0,27701	127,2	-0,74048	127,2	0,5372	127,6	-0,87065	127,6	0,76008	127,2	-122974	127,2	122991	127,2	-109796	127,2	156384	127,3	-0,40565	127,3	176021	127,2	-0,60315	127,2	197162
	128	0,28574	128	0,24477	128,6	-0,10751	128,6	0,2033	128,2	-0,71426	128,2	0,39426	128,6	-0,91178	128,6	0,55787	128,2	-135635	128,2	0,90271	128,2	-115189	128,2	11478	128,3	-0,89881	128,3	129192	128,2	-0,89102	128,2	144709
	129	0,3215	129	0,17964	129,6	-0,03921	129,6	0,14921	129,2	-0,52243	129,2	0,28936	129,6	-116385	129,6	0,40945	129,2	-134531	129,2	0,66255	129,2	-141788	129,2	0,84244	129,3	-0,7655	129,3	0,94822	129,2	-0,93008	129,2	106211
	130	0,18161	130	0,13184	130,6	-0,24913	130,6	0,10951	130,2	-0,6723	130,2	0,21236	130,6	-0,84764	130,6	0,30051	130,2	-149713	130,2	0,48629	130,2	-134814	130,2	0,61832	130,3	-0,87495	130,3	0,69596	130,2	-137634	130,2	0,77955
	131	0,29073	131	0,09676	131,6	-0,03821	131,6	0,08037	131,2	-0,6904	131,2	0,15586	131,6	-0,85895	131,6	0,22055	131,2	-141879	131,2	0,3569	131,2	-115189	131,2	0,45382	131,3	-121224	131,3	0,51081	131,2	-140665	131,2	0,57216
	132	0,29886	132	0,07102	132,6	-0,19459	132,6	0,05898	132,2	-0,90045	132,2	0,11439	132,6	-0,83876	132,6	0,16186	132,2	-170105	132,2	0,26193	132,2	-124231	132,2	0,33307	132,3	-0,91973	132,3	0,37489	132,2	-119006	132,2	0,41994
	133	0,413	133	0,05212	133,6	-0,20057	133,6	0,04329	133,2	-0,79846	133,2	0,08395	133,6	-11822	133,6	0,1188	133,2	-163617	133,2	0,19224	133,2	-128998	133,2	0,24445	133,3	-111015	133,3	0,27514	133,2	-148224	133,2	0,3082
	134	0,36133	134	0,03825	134,6	-0,09442	134,6	0,03177	134,2	-0,86328	134,2	0,06161	134,6	-0,93274	134,6	0,08719	134,2	-15116	134,2	0,14109	134,2	-137201	134,2	0,1794	134,3	-0,98706	134,3	0,20193	134,2	-129822	134,2	0,2262
	135	0,2363	135	0,02807	135,6	-0,24637	135,6	0,02332	135,2	-118637	135,2	0,04522	135,6	-106235	135,6	0,06399	135,2	-173691	135,2	0,10355	135,2	-148172	135,2	0,13167	135,3	-101007	135,3	0,1482	135,2	-159744	135,2	0,16601
	136	0,19938	136	0,0206	136,6	-0,51034	136,6	0,01711	136,2	-118869	136,2	0,03319	136,6	-145419	136,6	0,04696	136,2	-186191	136,2	0,076	136,2	-133994	136,2	0,09663	136,3	-131878	136,3	0,10877	136,2	-168143	136,2	0,12184
	137	0,12844	137	0,01512	137,6	0,01405	137,6	0,01256	137,2	-0,901	137,2	0,02436	137,6	-118133	137,6	0,03447	137,2	-171289	137,2	0,05577	137,2	-140186	137,2	0,07092	137,3	-133907	137,3	0,07983	137,2	-139453	137,2	0,08942
	138	0,51101	138	0,0111	138,6	-0,02233	138,6	0,00922	138,2	-0,75824	138,2	0,01788	138,6	-102306	138,6	0,0253	138,2	-158807	138,2	0,04093	138,2	-138055	138,2	0,05205	138,3	-110408	138,3	0,05859	138,2	-117242	138,2	0,06563
	139	0,54521	139	0,00815	139,6	0,18854	139,6	0,00677	139,2	-0,7117	139,2	0,01312	139,6	-117083	139,6	0,01857	139,2	-16553	139,2	0,03004	139,2	-137003	139,2	0,0382	139,3	-100907	139,3	0,043	139,2	-114316	139,2	0,04816
	140	0,46074	140	0,00598	140,6	0,18783	140,6	0,00497	140,2	-0,73651	140,2	0,00963	140,6	-0,98722	140,6	0,01363	140,2	-165314	140,2	0,02205	140,2	-123621	140,2	0,02804	140,3	-103823	140,3	0,03156	140,2	-118433	140,2	0,03535
	141	0,56978	141	0,00439	141,6	0,18064	141,6	0,00364	141,2	-0,73804	141,2	0,00707	141,6	-108853	141,6	0,01	141,2	-172424	141,2	0,01618	141,2	-112451	141,2	0,02058	141,3	-10947	141,3	0,02316	141,2	-129803	141,2	0,02594
	142	0,74546	142	0,00322	142,6	0,10882	142,6	0,00267	142,2	-0,68085	142,2	0,00519	142,6	-132289	142,6	0,00734	142,2	-171429	142,2	0,01188	142,2	-130048	142,2	0,0151	142,3	-109807	142,3	0,017	142,2	-140991	142,2	0,01904
	143	0,49386	143	0,00236	143,6	0,25508	143,6	0,00196	143,2	-0,97693	143,2	0,00381	143,6	-0,89263	143,6	0,00539	143,2	-181506	143,2	0,00872	143,2	-137115	143,2	0,01108	143,3	-0,99	143,3	0,01248	143,2	-133221	143,2	0,01397
	144	0,64067	144	0,00173	144,6	0,37525	144,6	0,00144	144,2	-0,84671	144,2	0,00279	144,6	-121893	144,6	0,00395	144,2	-16188	144,2	0,0064	144,2	-132529	144,2	0,00813	144,3	-109714	144,3	0,00916	144,2	-13082	144,2	0,01026
	145	0,49917	145	0,00127	145,6	0,15264	145,6	0,00106	145,2	-0,55118	145,2	0,00205	145,6	-134546	145,6	0,0029	145,2	-167166	145,2	0,00469	145,2	-131259	145,2	0,00597	145,3	-14833	145,3	0,00672	145,2	-12662	145,2	0,00753
	146	0,55806	146	93.4213	146,6	0,04107	146,6	77.5934	146,2	-0,84769	146,2	0,0015	146,6	-131482	146,6	0,00213	146,2	-187173	146,2	0,00345	146,2	-145944	146,2	0,00438	146,3	-123342	146,3	0,00493	146,2	-127597	146,2	0,00552
	147	0,54915	147	68.5638	147,6	-0,01923	147,6	56.9474	147,2	-0,81595	147,2	0,0011	147,6	-137159	147,6	0,00156	147,2	-180692	147,2	0,00253	147,2	-138522	147,2	0,00322	147,3	-112429	147,3	0,00362	147,2	-151035	147,2	0,00405
	148	0,60368	148	50.3204	148,6	0,24427	148,6	41.7949	148,2	-0,94565	148,2	8.1052	148,6	-148974	148,6	0,00115	148,2	-178537	148,2	0,00186	148,2	-146341	148,2	0,00236	148,3	-145316	148,3	0,00266	148,2	-12291	148,2	0,00298
	149	0,61348	149	36.9312	149,6	0,41174	149,6	30.6741	149,2	-0,76804	149,2	59.4857	149,6	-104609	149,6	84.1755	149,2	-181393	149,2	0,00136	149,2	-123959	149,2	0,00173	149,3	-100808	149,3	0,00195	149,2	-133963	149,2	0,00218
	150	0,66292	150	27.1046	150,6	0,24711	150,6	22.5124	150,2	-0,72522	150,2	43.6578	150,6	-135134	150,6	61.7782	150,2	-158789	150,2	9.9971	150,2	-106396	150,2	0,00127	150,3	-0,97294	150,3	0,00143	150,2	-125818	150,2	0,0016
	151	0,65861	151	19.8926	151,6	0,27997	151,6	16.5223	151,2	-0,70487	151,2	32.0414	151,6	-133099	151,6	45.3403	151,2	-150198	151,2	73.3707	151,2	-127023	151,2	93.2965	151,3	-0,92094	151,3	0,00105	151,2	-139566	151,2	0,00118
	152	0,50539	152	14.5996	152,6	0,42645	152,6	12.1261	152,2	-0,54251	152,2	23.5158	152,6	-0,97791	152,6	33.2761	152,2	-168887	152,2	53.8483	152,2	-123721	152,2	68.4722	152,3	-0,80557	152,3	77.0701	152,2	-1181	152,2	86.3314
	153	0,55538	153	10.7149	153,6	0,13108	153,6	8.89956	153,2	-0,56641	153,2	17.2587	153,6	-146499	153,6	24.4221	153,2	-172485	153,2	39.5204	153,2	-131458	153,2	50.2532	153,3	-11099	153,3	56.5634	153,2	-147363	153,2	63.3604
	154	0,1915	154	7.86391	154,6	0,04705	154,6	6.53157	154,2	-0,73395	154,2	12.6665	154,6	-156703	154,6	17.9238	154,2	-177997	154,2	29.0048	154,2	-13974	154,2	36.8818	154,3	-142778	154,3	4.1513	154,2	-13584	154,2	46.5015
	155	0,48727	155	5.77149	155,6	0,09639	155,6	4.79365	155,2	-0,85565	155,2	9.29624	155,6	-121923	155,6	13.1547	155,2	-174774	155,2	21.2872	155,2	-116553	155,2	27.0683	155,3	-114021	155,3	30.4673	155,2	-142267	155,2	34.1284
	156	0,65598	156	4.23581	156,6	0,07555	156,6	3.51816	156,2	-0,7066	156,2	0.68227	156,6	-14756	156,6	9.65449	156,2	-176154	156,2	15.6231	156,2	-108179	156,2	1.9866	156,3	-116954	156,3	22.3605	156,2	-139435	156,2	25.0475
	157	0,53898	157	3.10875	157,6	0,37647	157,6	2.58205	157,2	-0,64682	157,2	5.00732	157,6	-127587	157,6	7.08563	157,2	-165805	157,2	11.4661	157,2	-126144	157,2	14.5801	157,3	-124387	157,3	16.4109	157,2	-119864	157,2	18.3829
	158	0,63371	158	2.28158	158,6	0,25837	158,6	1.89502	158,2	-0,78201	158,2	3.67498	158,6	-122247	158,6	5.20029	158,2	-172256	158,2	8.41524	158,2	-126376	158,2	10.7006	158,3	-103483	158,3	12.0443	158,2	-124393	158,2	13.4916
	159	0,48744	159	0.16745	159,6	0,04252	159,6	1.39079	159,2	-0,64435	159,2	2.69714	159,6	-159225	159,6	0.38166	159,2	-178644	159,2	6.17612	159,2	-131244	159,2	0.78534	159,3	-130747	159,3	8.83954	159,2	-145276	159,2	9.90176
	160	0,67862	160	1.22895	160,6	0,21927	160,6	1.02073	160,2	-0,81076	160,2	1.97949	160,6	-143039	160,6	2.80108	160,2	-184579	160,2	4.53278	160,2	-138821	160,2	5.76377	160,3	-155127	160,3	6.48752	160,2	-128671	160,2	7.26711
	161	0,71334	161	0.901949	161,6	0,14882	161,6	0.749137	161,2	-0,71991	161,2	1.45279	161,6	-144152	161,6	2.05577	161,2	-174359	161,2	0.33267	161,2	-113135	161,2	4.23015	161,3	-123689	161,3	4.76133	161,2	-151929	161,2	5.33348
	162	0,68506	162	0.661959	162,6	-0,12366	162,6	0.549807	162,2	-0,56622	162,2	1.06623	162,6	-143622	162,6	1.50877	162,2	-176093	162,2	2.44153	162,2	-132605	162,2	0.31046	162,3	-127594	162,3	3.49443	162,2	-152887	162,2	3.91435
	163	0,3343	163	0.485825	163,6	0,0769	163,6	0.403515	163,2	-0,67984	163,2	0.782528	163,6	-0,90943	163,6	1.10732	163,2	-202628	163,2	1.79189	163,2	-119913	163,2	2.27853	163,3	-101175	163,3	2.56464	163,2	-127383	163,2	2.87282
	164	0,73982	164	0.356557	164,6	0,00753	164,6	0.296148	164,2	-0,79495	164,2	0.574313	164,6	-146275	164,6	0.812684	164,2	-188968	164,2	1.31511	164,2	-113919	164,2	1.67226	164,3	-0,99291	164,3	1.88224	164,2	-13334	164,2	2.10842
	165	0,57181	165	0.261685	165,6	0,27023	165,6	0.217349	165,2	-0,82632	165,2	0.004215	165,6	-155557	165,6	0.596446	165,2	-1,72	165,2	0.965184	165,2	-149405	165,2	0.12273	165,3	-13891	165,3	1.38141	165,2	-162888	165,2	1.54742
	166	0,57411	166	0.192056	166,6	-0,05756	166,6	0.159517	166,2	-11301	166,2	0.309348	166,6	-124897	166,6	0.437744	166,2	-179318	166,2	0.708368	166,2	-137393	166,2	0.900744	166,3	-136416	166,3	1.01385	166,2	-152518	166,2	1.13568
	167	0,66074	167	0.140954	167,6	-0,11252	167,6	0.117073	167,2	-119357	167,2	0.227037	167,6	-165207	167,6	0.321269	167,2	-226962	167,2	0.519886	167,2	-13085	167,2	0.661075	167,3	-150616	167,3	0.744085	167,2	-160428	167,2	0.833499
	168	0,54282	168	0.103449	168,6	-0,12491	168,6	0.0085922	168,2	-101248	168,2	0.166627	168,6	-181168	168,6	0.235786	168,2	-200613	168,2	0.381555	168,2	-155167	168,2	0.485176	168,3	-151196	168,3	0.546099	168,2	-16951	168,2	0.611722
	169	0,49215	169	0.0759232	169,6	0,18019	169,6	0.0006306	169,2	-104175	169,2	0.122291	169,6	-101824	169,6	0.173048	169,2	-189124	169,2	0.280031	169,2	-1211	169,2	0.356081	169,3	-1248	169,3	0.400793	169,2	-165723	169,2	0.448955
	170	0,76293	170	0.0557216	170,6	0,05372	170,6	0.0046281	170,2	-0,93893	170,2	0.0897518	170,6	-171422	170,6	0.127004	170,2	-209299	170,2	0.205521	170,2	-125076	170,2	0.261335	170,3	-136472	170,3	0.029415	170,2	-167813	170,2	0.329498
	171	0,3576	171	0.0408952	171,6	0,21216	171,6	0.0339666	171,2	-12019	171,2	0.0658707	171,6	-157263	171,6	0.0932106	171,2	-207446	171,2	0.150836	171,2	-119623	171,2	0.191799	171,3	-151392	171,3	0.215883	171,2	-164667	171,2	0.241825
	172	0,56032	172	0.0300139	172,6	-0,0041	172,6	0.0249288	172,2	-116049	172,2	0.0483439	172,6	-130964	172,6	0.0684092	172,2	-188388	172,2	0.110701	172,2	-141025	172,2	0.140765	172,3	-139572	172,3	0.158441	172,2	-142166	172,2	0.017748
	173	0,42301	173	0.0220278	173,6	-0,34217	173,6	0.0182957	173,2	-100757	173,2	0.0354806	173,6	-168794	173,6	0.0502069	173,2	-212744	173,2	0.0812461	173,2	-145929	173,2	0.103311	173,3	-154961	173,3	0.116283	173,2	-164685	173,2	0.130257
	174	0,19562	174	0.0161666	174,6	0,17262	174,6	0.0134276	174,2	-110843	174,2	0.0260399	174,6	-145946	174,6	0.0368479	174,2	-208597	174,2	0.0596282	174,2	-153781	174,2	0.0758218	174,3	-156762	174,3	0.0853426	174,2	-139804	174,2	0.0955979
	175	0,5849	175	0.0011865	175,6	-0,00885	175,6	0.00985481	175,2	-112848	175,2	0.0191112	175,6	-138263	175,6	0.0270434	175,2	-215179	175,2	0.0437624	175,2	-136145	175,2	0.0556472	175,3	-135901	175,3	0.0626347	175,2	-14447	175,2	0.0701613
	176	0,62786	176	0.00870799	176,6	-0,13614	176,6	0.00723265	176,2	-119452	176,2	0.0140261	176,6	-179593	176,6	0.0198477	176,2	-222638	176,2	0.0321181	176,2	-126929	176,2	0.0408406	176,3	-157577	176,3	0.0459689	176,2	-172321	176,2	0.0514928
	177	0,24246	177	0.00639098	177,6	-0,20647	177,6	0.00530819	177,2	-13916	177,2	0.0102941	177,6	-181121	177,6	0.0145667	177,2	-243359	177,2	0.0235721	177,2	-168896	177,2	0.0299738	177,3	-172944	177,3	0.0337375	177,2	-184448	177,2	0.0377916
	178	0,49974	178	0.00469047	178,6	-0,00388	178,6	0.00389579	178,2	-123999	178,2	0.00755503	178,6	-164133	178,6	0.0106908	178,2	-230627	178,2	0.0173001	178,2	-161981	178,2	0.0219984	178,3	-149227	178,3	0.0247607	178,2	-168512	178,2	0.0277361
	179	0,64213	179	0.00344243	179,6	-0,04176	179,6	0.00028592	179,2	-106818	179,2	0.00554479	179,6	-190162	179,6	0.00784618	179,2	-212933	179,2	0.0126969	179,2	-145105	179,2	0.0016145	179,3	-147972	179,3	0.0181724	179,2	-174414	179,2	0.0203561
	180	0,56336	180	0.00252647	180,6	0,17659	180,6	0.00209843	180,2	-0,99155	180,2	0.00406943	180,6	-159294	180,6	0.00575847	180,2	-239499	180,2	0.00093185	180,2	-160422	180,2	0.0118492	180,3	-152898	180,3	0.0133371	180,2	-158902	180,2	0.0149397
	181	0,52212	181	0.00185423	181,6	0,0418	181,6	0.00154008	181,2	-119101	181,2	0.00298664	181,6	-174799	181,6	0.00422626	181,2	-247128	181,2	0.00683904	181,2	-142703	181,2	0.00869636	181,3	-172836	181,3	0.00978835	181,2	-181894	181,2	0.0109646
	182	0,57378	182	0.00136086	182,6	-0,02958	182,6	0.00113029	182,2	-111444	182,2	0.00219196	182,6	-195499	182,6	0.00310174	182,2	-248346	182,2	0.00501931	182,2	-137585	182,2	0.00638244	182,3	-171987	182,3	0.00718387	182,2	-183771	182,2	0.00804713
	183	0,56334	183	0.000998761	183,6	0,24831	183,6	0.000829546	183,2	-10863	183,2	0.00160872	183,6	-167002	183,6	0.00227643	183,2	-217444	183,2	0.00368378	183,2	-153217	183,2	0.00046842	183,3	-133145	183,3	0.00527239	183,2	-168732	183,2	0.00590596
	184	0,78401	184	0.000733011	184,6	-0,2333	184,6	0.000608821	184,2	-141016	184,2	0.00118067	184,6	-178762	184,6	0.00167072	184,2	-24054	184,2	0.00027036	184,2	-135016	184,2	0.00343783	184,3	-147092	184,3	0.00386951	184,2	-176428	184,2	0.00043345
	185	0,5076	185	0.000537972	185,6	0,01958	185,6	0.000446826	185,2	-133325	185,2	0.000866522	185,6	-189375	185,6	0.00122618	185,2	-248071	185,2	0.00198423	185,2	-162744	185,2	0.00025231	185,3	-175377	185,3	0.00283992	185,2	-184003	185,2	0.00318118
	186	0,5123	186	0.000394829	186,6	0,2069	186,6	0.000327935	186,2	-135883	186,2	0.000635958	186,6	-147865	186,6	0.000899915	186,2	-237775	186,2	0.00145627	186,2	-166083	186,2	0.00185175	186,3	-151049	186,3	0.00208427	186,2	-150232	186,2	0.00233473
	187	0,88881	187	0.000289773	187,6	-0,01461	187,6	0.000240678	187,2	-0,98554	187,2	0.000466743	187,6	-173031	187,6	0.000660466	187,2	-236115	187,2	0.00106878	187,2	-128833	187,2	0.00135904	187,3	-153049	187,3	0.00152969	187,2	-150293	187,2	0.00171351
	188	0,5661	188	2.1267e-05	188,6	-0,0957	188,6	0.000176639	188,2	-108508	188,2	0.000342552	188,6	-199499	188,6	4.8473e-05	188,2	-238806	188,2	0.000784402	188,2	-144501	188,2	0.000997427	188,3	-1656	188,3	0.00112267	188,2	-146307	188,2	0.00125758
	189	0,50286	189	0.000156083	189,6	0,17739	189,6	0.000129639	189,2	-130444	189,2	0.000251406	189,6	-167112	189,6	0.000355753	189,2	-242578	189,2	0.000575689	189,2	-167297	189,2	0.000732032	189,3	-150167	189,3	0.000823952	189,2	-166638	189,2	0.000922964
	190	0,69822	190	0.000114553	190,6	0,05536	190,6	9.51446e-05	190,2	-12764	190,2	0.000184512	190,6	-160906	190,6	0.000261095	190,2	-227823	190,2	4.2251e-05	190,2	-136948	190,2	0.000537253	190,3	-162925	190,3	0.000604715	190,2	-178439	190,2	0.000677382
	191	0,61379	191	8.40726e-05	191,6	0,25647	191,6	6.98286e-05	191,2	-130081	191,2	0.000135417	191,6	-182178	191,6	0.000191623	191,2	-234561	191,2	0.000310089	191,2	-166495	191,2	0.000394301	191,3	-16188	191,3	0.000443813	191,2	-171817	191,2	0.000497145
	192	0,66847	192	6.17026e-05	192,6	0,30485	192,6	5.12486e-05	192,2	-127777	192,2	9.93855e-05	192,6	-175253	192,6	0.000140636	192,2	-231866	192,2	2.2758e-05	192,2	-156848	192,2	0.000289386	192,3	-1559	192,3	0.000325724	192,2	-147559	192,2	0.000364865
	193	0,58958	193	4.52848e-05	193,6	-0,10973	193,6	3.76124e-05	193,2	-136191	193,2	7.29411e-05	193,6	-188036	193,6	0.000103216	193,2	-245322	193,2	0.000167026	193,2	-1314	193,2	0.000212386	193,3	-152549	193,3	0.000239055	193,2	-172964	193,2	0.000267782
	194	0,34688	194	3.32354e-05	194,6	-0,03181	194,6	2.76045e-05	194,2	-153415	194,2	5.35329e-05	194,6	-192133	194,6	7.5752e-06	194,2	-254892	194,2	0.000122584	194,2	-166788	194,2	0.000155875	194,3	-178384	194,3	0.000175448	194,2	-170779	194,2	0.000196531
	195	0,49403	195	2.43922e-05	195,6	0,29754	195,6	2.02595e-05	195,2	-13945	195,2	3.92889e-05	195,6	-1581	195,6	5.5596e-06	195,2	-236777	195,2	8.99668e-05	195,2	-14407	195,2	1.144e-06	195,3	-14122	195,3	0.000128765	195,2	-177634	195,2	0.000144238
	196	0,85323	196	1.79019e-05	196,6	0,11377	196,6	1.48689e-05	196,2	-0,92716	196,2	2.8835e-06	196,6	-193433	196,6	4.0803e-06	196,2	-23356	196,2	6.60285e-05	196,2	-135336	196,2	8.39602e-05	196,3	-159151	196,3	9.4503e-06	196,2	-159958	196,2	0.000105859
	197	0,49784	197	1.31386e-05	197,6	0,20543	197,6	1.09126e-05	197,2	-129242	197,2	2.11626e-05	197,6	-169459	197,6	2.99462e-05	197,2	-245001	197,2	4.84597e-05	197,2	-162415	197,2	6.16201e-05	197,3	-162963	197,3	6.93577e-05	197,2	-147418	197,2	7.76922e-05
	198	0,77615	198	9.64268e-06	198,6	0,19264	198,6	8.00897e-06	198,2	-144342	198,2	1.55316e-05	198,6	-186791	198,6	2.19781e-05	198,2	-236823	198,2	3.55655e-05	198,2	-147205	198,2	4.52243e-05	198,3	-156794	198,3	5.0903e-06	198,2	-145526	198,2	5.70199e-05
	199	0,72045	199	7.07696e-06	199,6	0,10446	199,6	5.87795e-06	199,2	-142108	199,2	1.1399e-06	199,6	-204557	199,6	1.61302e-05	199,2	-267914	199,2	2.61023e-05	199,2	-161304	199,2	3.3191e-06	199,3	-182699	199,3	3.73588e-05	199,2	-174939	199,2	4.18481e-05
	200	0,60442	200	5.19393e-06	200,6	0,31333	200,6	4.31395e-06	200,2	-128928	200,2	8.36596e-06	200,6	-16863	200,6	1.18383e-05	200,2	-257504	200,2	1.9157e-06	200,2	-157144	200,2	2.43596e-05	200,3	-129384	200,3	2.74184e-05	200,2	-154959	200,2	3.07132e-05
	201	10513	201	3.81193e-06	201,6	0,1384	201,6	3.1661e-07	201,2	-110782	201,2	6.13995e-06	201,6	-174319	201,6	8.68836e-06	201,2	-239053	201,2	1.40597e-05	201,2	-148801	201,2	1.7878e-06	201,3	-186487	201,3	2.01229e-05	201,2	-16611	201,2	2.2541e-06
	202	0,77855	202	2.79765e-06	202,6	0,24246	202,6	2.32366e-06	202,2	-116724	202,2	4.50623e-06	202,6	-19481	202,6	6.37656e-06	202,2	-229053	202,2	1.03187e-05	202,2	-144623	202,2	1.3121e-06	202,3	-169393	202,3	1.47686e-05	202,2	-167328	202,2	1.65433e-05
	203	0,7333	203	2.05326e-06	203,6	0,1712	203,6	1.70538e-06	203,2	-119711	203,2	3.30722e-06	203,6	-185541	203,6	4.67989e-06	203,2	-220432	203,2	7.57312e-06	203,2	-149881	203,2	9.6298e-07	203,3	-161965	203,3	1.0839e-06	203,2	-170743	203,2	1.21415e-05
	204	0,66868	204	1.50693e-06	204,6	-0,05622	204,6	1.25162e-06	204,2	-147363	204,2	2.42724e-06	204,6	-189692	204,6	3.43467e-06	204,2	-25708	204,2	5.55807e-06	204,2	-166986	204,2	7.06751e-06	204,3	-167736	204,3	7.95496e-06	204,2	-186523	204,2	8.91088e-06
	205	0,74836	205	1.10596e-06	205,6	0,17922	205,6	9.18587e-07	205,2	-133157	205,2	1.7814e-07	205,6	-183531	205,6	2.52077e-06	205,2	-244241	205,2	4.07918e-06	205,2	-157199	205,2	5.18699e-06	205,3	-163445	205,3	5.83831e-06	205,2	-17662	205,2	6.53988e-06
	206	0,64856	206	8.1169e-08	206,6	0,08008	206,6	6.7417e-08	206,2	-126819	206,2	1.3074e-07	206,6	-183472	206,6	1.85005e-06	206,2	-240039	206,2	2.99379e-06	206,2	-149054	206,2	3.80684e-06	206,3	-129071	206,3	4.28486e-06	206,2	-160858	206,2	4.79975e-06
	207	100001	207	5.95716e-07	207,6	0,01707	207,6	4.94787e-07	207,2	-115161	207,2	9.59531e-07	207,6	-167117	207,6	1.35779e-06	207,2	-241003	207,2	2.19721e-06	207,2	-124115	207,2	2.79392e-06	207,3	-155216	207,3	3.14474e-06	207,2	-160724	207,2	3.52264e-06
	208	0,93534	208	4.37208e-07	208,6	0,19146	208,6	3.63135e-07	208,2	-106372	208,2	7.0422e-08	208,6	-177925	208,6	9.96509e-07	208,2	-220459	208,2	1.61258e-06	208,2	-132123	208,2	2.05051e-06	208,3	-158892	208,3	2.30799e-06	208,2	-151544	208,2	2.58534e-06
	209	0,81412	209	3.20876e-07	209,6	0,15415	209,6	2.66512e-07	209,2	-134903	209,2	5.16841e-07	209,6	-170914	209,6	7.31358e-07	209,2	-235867	209,2	1.1835e-07	209,2	-124875	209,2	1.50491e-06	209,3	-155377	209,3	1.69388e-06	209,2	-15242	209,2	1.89743e-06
	210	0,75813	210	2.35498e-07	210,6	0,04018	210,6	1.95599e-07	210,2	-100345	210,2	3.7932e-08	210,6	-195604	210,6	5.36759e-07	210,2	-261234	210,2	8.68597e-07	210,2	-114462	210,2	1.10449e-06	210,3	-155986	210,3	1.24318e-06	210,2	-193143	210,2	1.39256e-06
	211	0,56516	211	1.72837e-07	211,6	0,36821	211,6	1.43554e-07	211,2	-131445	211,2	2.78391e-07	211,6	-189546	211,6	3.93938e-07	211,2	-253186	211,2	6.37481e-07	211,2	-146967	211,2	8.10606e-07	211,3	-170989	211,3	9.12392e-07	211,2	-192365	211,2	1.02203e-06
	212	0,52648	212	1.26848e-07	212,6	0,09103	212,6	1.05357e-07	212,2	-143414	212,2	2.04317e-07	212,6	-206608	212,6	2.8912e-08	212,2	-271564	212,2	4.67861e-07	212,2	-159802	212,2	5.9492e-08	212,3	-167971	212,3	6.69623e-07	212,2	-181134	212,2	7.5009e-08
	213	0,56995	213	9.30966e-08	213,6	0,04909	213,6	7.73238e-08	213,2	-117715	213,2	1.49952e-07	213,6	-210484	213,6	2.12191e-07	213,2	-277737	213,2	3.43372e-07	213,2	-137143	213,2	4.36624e-07	213,3	-17686	213,3	4.9145e-08	213,2	-181174	213,2	5.50506e-07
	214	0,87869	214	6.83255e-08	214,6	0,27139	214,6	5.67495e-08	214,2	-116147	214,2	1.10053e-07	214,6	-193686	214,6	1.55731e-07	214,2	-288675	214,2	2.52008e-07	214,2	-140347	214,2	3.20447e-07	214,3	-147455	214,3	3.60686e-07	214,2	-174649	214,2	4.04028e-07
	215	0,86957	215	5.01455e-08	215,6	0,19399	215,6	4.16496e-08	215,2	-146854	215,2	8.07703e-08	215,6	-205955	215,6	1.14294e-07	215,2	-278989	215,2	1.84954e-07	215,2	-161472	215,2	2.35183e-07	215,3	-162639	215,3	2.64715e-07	215,2	-18992	215,2	2.96524e-07
	216	0,96165	216	3.68028e-08	216,6	0,10883	216,6	3.05675e-08	216,2	-137845	216,2	5.9279e-09	216,6	-211736	216,6	8.3883e-09	216,2	-282797	216,2	1.35742e-07	216,2	-147543	216,2	1.72606e-07	216,3	-179538	216,3	1.94279e-07	216,2	-174155	216,2	2.17625e-07
	217	0,90538	217	2.70103e-08	217,6	0,1802	217,6	2.24341e-08	217,2	-134314	217,2	4.35061e-08	217,6	-203269	217,6	6.15634e-08	217,2	-272156	217,2	9.96235e-08	217,2	-160651	217,2	1.26679e-07	217,3	-172396	217,3	1.42586e-07	217,2	-170892	217,2	1.5972e-08
	218	0,90985	218	1.98234e-08	218,6	0,20154	218,6	1.64649e-08	218,2	-120813	218,2	3.193e-10	218,6	-196411	218,6	4.51827e-08	218,2	-272327	218,2	7.31157e-08	218,2	-146918	218,2	9.29722e-08	218,3	-150757	218,3	1.04647e-07	218,2	-17865	218,2	1.17222e-07
	219	107853	219	1.45488e-08	219,6	0,16063	219,6	1.20839e-08	219,2	-128082	219,2	2.34341e-08	219,6	-194838	219,6	3.31605e-08	219,2	-274042	219,2	5.36611e-08	219,2	-130444	219,2	6.82342e-08	219,3	-188781	219,3	7.68023e-08	219,2	-189978	219,2	8.60314e-08
	220	0,83699	220	1.06777e-08	220,6	0,09759	220,6	8.86863e-09	220,2	-144223	220,2	1.71988e-08	220,6	-202668	220,6	2.43372e-08	220,2	-269785	220,2	3.9383e-09	220,2	-164664	220,2	5.00785e-08	220,3	-154074	220,3	5.63668e-08	220,2	-182632	220,2	6.31402e-08
	221	108717	221	7.83658e-09	221,6	-0,10555	221,6	6.50887e-09	221,2	-143353	221,2	1.26225e-08	221,6	-211996	221,6	1.78616e-08	221,2	-241864	221,2	2.8904e-09	221,2	-159888	221,2	3.67536e-08	221,3	-169431	221,3	4.13687e-08	221,2	-17533	221,2	4.63399e-08
	222	0,80066	222	5.75143e-09	222,6	0,26618	222,6	4.77699e-09	222,2	-133026	222,2	9.26393e-09	222,6	-230963	222,6	1.3109e-09	222,2	-25434	222,2	2.12132e-08	222,2	-149597	222,2	2.69743e-08	222,3	-177246	222,3	3.03614e-08	222,2	-163123	222,2	3.40098e-08
	223	0,9431	223	4.22109e-09	223,6	0,28571	223,6	3.50593e-09	223,2	-135941	223,2	6.79899e-09	223,6	-209832	223,6	9.62094e-09	223,2	-284366	223,2	1.55688e-08	223,2	-161227	223,2	1.9797e-09	223,3	-169419	223,3	2.22828e-08	223,2	-184274	223,2	2.49605e-08
	224	116699	224	3.09794e-09	224,6	0,39177	224,6	2.57308e-09	224,2	-146036	224,2	4.98992e-09	224,6	-211922	224,6	7.061e-11	224,2	-297586	224,2	1.14263e-08	224,2	-140732	224,2	1.45294e-08	224,3	-188826	224,3	1.63538e-08	224,2	-20668	224,2	1.8319e-09
	225	0,82434	225	2.27365e-09	225,6	0,07585	225,6	1.88843e-09	225,2	-142911	225,2	3.6622e-10	225,6	-219637	225,6	5.18222e-09	225,2	-264029	225,2	8.38599e-09	225,2	-158505	225,2	1.06634e-08	225,3	-193367	225,3	1.20024e-08	225,2	-178238	225,2	1.34447e-08
	226	0,70432	226	1.66868e-09	226,6	0,14597	226,6	1.38596e-09	226,2	-141702	226,2	2.68777e-09	226,6	-200333	226,6	3.80333e-09	226,2	-265701	226,2	6.15465e-09	226,2	-154404	226,2	7.82611e-09	226,3	-194788	226,3	8.80882e-09	226,2	-200308	226,2	9.86735e-09
	227	0,81334	227	1.22468e-09	227,6	-0,17618	227,6	1.01719e-09	227,2	-140973	227,2	1.97261e-09	227,6	-190519	227,6	2.79135e-09	227,2	-253693	227,2	4.51703e-09	227,2	-161572	227,2	5.74374e-09	227,3	-177163	227,3	6.46497e-09	227,2	-180914	227,2	7.24185e-09
	228	0,6881	228	8.98814e-10	228,6	0,20461	228,6	7.46533e-10	228,2	-13689	228,2	1.44774e-09	228,6	-19763	228,6	2.04863e-09	228,2	-262622	228,2	3.31514e-09	228,2	-146674	228,2	4.21545e-09	228,3	-182888	228,3	4.74478e-09	228,2	-204059	228,2	5.31494e-09
	229	0,88546	229	6.59658e-10	229,6	0,27302	229,6	5.47896e-10	229,2	-143848	229,2	1.06252e-09	229,6	-186406	229,6	1.50353e-09	229,2	-263672	229,2	2.43305e-09	229,2	-117145	229,2	3.09381e-09	229,3	-137227	229,3	3.48229e-09	229,2	-189764	229,2	3.90075e-09
	230	0,84396	230	4.84137e-10	230,6	0,09576	230,6	4.02112e-10	230,2	-138242	230,2	7.79808e-10	230,6	-208747	230,6	1.10347e-09	230,2	-284592	230,2	1.78566e-09	230,2	-125162	230,2	2.27061e-09	230,3	-158736	230,3	2.55572e-09	230,2	-18779	230,2	2.86284e-09
	231	0,84402	231	3.55318e-10	231,6	0,2991	231,6	2.95118e-10	231,2	-135934	231,2	5.72317e-10	231,6	-208725	231,6	8.0986e-11	231,2	-263657	231,2	1.31054e-09	231,2	-149539	231,2	1.66645e-09	231,3	-179657	231,3	1.8757e-10	231,2	-211972	231,2	2.1011e-10
	232	0,96599	232	2.60775e-10	232,6	0,0458	232,6	2.16593e-10	232,2	-134497	232,2	4.20035e-10	232,6	-174876	232,6	5.94373e-10	232,2	-268506	232,2	9.61829e-10	232,2	-14986	232,2	1.22304e-09	232,3	-187728	232,3	1.37661e-09	232,2	-194275	232,2	1.54204e-09
	233	11387	233	1.91388e-10	233,6	-0,09264	233,6	1.58962e-10	233,2	-161639	233,2	3.08273e-10	233,6	-222045	233,6	4.36222e-10	233,2	-293817	233,2	7.05906e-10	233,2	-136023	233,2	8.97613e-10	233,3	-182209	233,3	1.01033e-09	233,2	-194006	233,2	1.13173e-09
	234	0,7207	234	1.40464e-10	234,6	0,16026	234,6	1.16666e-10	234,2	-159018	234,2	2.26248e-10	234,6	-200698	234,6	3.20153e-10	234,2	-274167	234,2	5.18079e-10	234,2	-16188	234,2	6.58777e-10	234,3	-19355	234,3	7.41498e-10	234,2	-197751	234,2	8.30602e-10
	235	105951	235	1.03089e-10	235,6	0,03674	235,6	8.56234e-11	235,2	-133337	235,2	1.66048e-10	235,6	-179566	235,6	2.34967e-10	235,2	-277856	235,2	3.80229e-10	235,2	-136908	235,2	4.8349e-11	235,3	-189191	235,3	5.44201e-10	235,2	-191016	235,2	6.09596e-10
	236	107463	236	7.56593e-11	236,6	0,0147	236,6	6.28408e-11	236,2	-128845	236,2	1.21866e-10	236,6	-217707	236,6	1.72447e-10	236,2	-257861	236,2	2.79058e-10	236,2	-134918	236,2	3.54843e-10	236,3	-19893	236,3	3.994e-12	236,2	-188043	236,2	4.47395e-10
	237	0,8485	237	5.55279e-11	237,6	0,10417	237,6	4.61201e-11	237,2	-156937	237,2	8.94399e-11	237,6	-215804	237,6	1.26562e-10	237,2	-274881	237,2	2.04806e-10	237,2	-170383	237,2	2.60427e-10	237,3	-183735	237,3	2.93128e-10	237,2	-205893	237,2	3.28352e-10
	238	111631	238	4.07531e-11	238,6	-0,03375	238,6	3.38485e-11	238,2	-123904	238,2	6.56418e-11	238,6	-214471	238,6	9.28867e-11	238,2	-261783	238,2	1.50312e-10	238,2	-151804	238,2	1.91133e-10	238,3	-1895	238,3	2.15133e-10	238,2	-195566	238,2	2.40985e-10
	239	101116	239	2.99095e-11	239,6	0,09929	239,6	2.48421e-11	239,2	-140506	239,2	4.81759e-11	239,6	-214449	239,6	6.81714e-11	239,2	-266971	239,2	1.10317e-10	239,2	-156296	239,2	1.40276e-10	239,3	-178816	239,3	1.5789e-11	239,2	-193649	239,2	1.76864e-10
	240	0,87998	240	2.19512e-11	240,6	0,05893	240,6	1.82322e-11	240,2	-160391	240,2	3.53573e-11	240,6	-221927	240,6	5.00324e-11	240,2	-289944	240,2	8.09637e-11	240,2	-182199	240,2	1.02952e-10	240,3	-176062	240,3	1.15879e-10	240,2	-204037	240,2	1.29804e-10
	241	0,85389	241	1.61105e-11	241,6	-0,09098	241,6	1.3381e-12	241,2	-175522	241,2	2.59494e-11	241,6	-215825	241,6	3.67198e-11	241,2	-290317	241,2	5.94209e-11	241,2	-16702	241,2	7.55582e-11	241,3	-202465	241,3	8.5046e-12	241,2	-220743	241,2	9.52657e-11
	242	0,79327	242	1.18238e-11	242,6	0,17346	242,6	9.82056e-12	242,2	-166968	242,2	1.90448e-11	242,6	-2052	242,6	2.69494e-11	242,2	-260791	242,2	4.36103e-11	242,2	-187408	242,2	5.54538e-11	242,3	-208752	242,3	6.2417e-12	242,2	-217108	242,2	6.99174e-11
	243	116245	243	8.67773e-12	243,6	0,32258	243,6	7.20751e-12	243,2	-158804	243,2	1.39774e-11	243,6	-195868	243,6	1.97787e-11	243,2	-260281	243,2	3.20065e-11	243,2	-150143	243,2	4.06987e-11	243,3	-151371	243,3	4.58091e-11	243,2	-183359	243,2	5.13139e-11
	244	138477	244	6.36876e-12	244,6	-0,01538	244,6	5.28974e-12	244,2	-158655	244,2	1.02583e-11	244,6	-219787	244,6	1.4516e-12	244,2	-271252	244,2	2.34902e-11	244,2	-152057	244,2	2.98696e-11	244,3	-186938	244,3	3.36203e-11	244,2	-186755	244,2	3.76603e-11
	245	108108	245	4.67417e-12	245,6	-0,03311	245,6	3.88225e-12	245,2	-167813	245,2	7.52877e-12	245,6	-229178	245,6	1.06536e-11	245,2	-298416	245,2	1.72399e-11	245,2	-169345	245,2	2.19219e-11	245,3	-195062	245,3	2.46746e-11	245,2	-207712	245,2	2.76397e-11
	246	1104	246	3.43047e-12	246,6	0,30304	246,6	2.84926e-12	246,2	-149762	246,2	5.52552e-12	246,6	-189386	246,6	7.81891e-12	246,2	-289398	246,2	1.26528e-11	246,2	-161499	246,2	1.60889e-11	246,3	-176465	246,3	1.81092e-11	246,2	-198181	246,2	2.02853e-11
	247	120871	247	2.51769e-12	247,6	0,19394	247,6	2.09113e-12	247,2	-142386	247,2	4.05529e-12	247,6	-200491	247,6	5.73846e-12	247,2	-298343	247,2	9.28611e-12	247,2	-148642	247,2	1.1808e-12	247,3	-180005	247,3	1.32907e-11	247,2	-187753	247,2	1.48878e-11
	248	101212	248	1.84779e-12	248,6	0,32378	248,6	1.53472e-12	248,2	-134729	248,2	2.97626e-12	248,6	-218403	248,6	4.21157e-12	248,2	-283228	248,2	6.81527e-12	248,2	-162628	248,2	8.66613e-12	248,3	-197832	248,3	9.75433e-12	248,2	-184515	248,2	1.09265e-11
	249	117082	249	1.35613e-12	249,6	0,12753	249,6	1.12637e-12	249,2	-145746	249,2	2.18434e-12	249,6	-203495	249,6	3.09096e-12	249,2	-293231	249,2	5.00187e-12	249,2	-157947	249,2	6.36025e-12	249,3	-167111	249,3	7.1589e-13	249,2	-194043	249,2	8.01916e-12
	250	101845	250	9.9529e-14	250,6	-0,05984	250,6	8.26663e-13	250,2	-131519	250,2	1.60313e-12	250,6	-220986	250,6	2.26852e-12	250,2	-276038	250,2	3.67097e-12	250,2	-167743	250,2	4.66792e-12	250,3	-19318	250,3	5.25406e-12	250,2	-20025	250,2	5.88543e-12
	251	0,85922	251	7.30464e-13	251,6	0,19418	251,6	6.06705e-13	251,2	-138126	251,2	1.17657e-12	251,6	-212857	251,6	1.66491e-12	251,2	-283109	251,2	2.6942e-13	251,2	-182663	251,2	3.42588e-12	251,3	-21452	251,3	3.85607e-12	251,2	-180173	251,2	4.31944e-12
	252	112886	252	5.36102e-13	252,6	0,15037	252,6	4.45273e-13	252,2	-135913	252,2	8.6351e-14	252,6	-192544	252,6	1.22191e-12	252,2	-279382	252,2	1.97733e-12	252,2	-15202	252,2	2.51433e-12	252,3	-17266	252,3	2.83005e-12	252,2	-191016	252,2	3.17012e-12
	253	118081	253	3.93457e-13	253,6	0,00695	253,6	3.26795e-13	253,2	-1517	253,2	6.33748e-13	253,6	-205433	253,6	8.96787e-13	253,2	-296378	253,2	1.4512e-13	253,2	-155612	253,2	1.84532e-12	253,3	-188717	253,3	2.07703e-12	253,2	-195114	253,2	2.32662e-12
	254	0,98626	254	2.88766e-13	254,6	-0,05472	254,6	2.39842e-13	254,2	-138031	254,2	4.65121e-13	254,6	-188248	254,6	6.58171e-13	254,2	-283368	254,2	1.06507e-12	254,2	-169641	254,2	1.35432e-12	254,3	-192349	254,3	1.52437e-12	254,2	-206677	254,2	1.70755e-12
	255	10069	255	2.11931e-13	255,6	-0,13538	255,6	1.76025e-13	255,2	-153259	255,2	3.41362e-13	255,6	-212952	255,6	4.83045e-13	255,2	-297742	255,2	7.81676e-13	255,2	-178278	255,2	9.9396e-14	255,3	-225763	255,3	1.11877e-12	255,2	-207263	255,2	1.25321e-12
	256	0,84404	256	1.55541e-13	256,6	0,10413	256,6	1.29188e-13	256,2	-159177	256,2	2.50532e-13	256,6	-247558	256,6	3.54517e-13	256,2	-304355	256,2	5.73688e-13	256,2	-192984	256,2	7.29488e-13	256,3	-257468	256,3	8.21092e-13	256,2	-218961	256,2	9.19756e-13
	257	0,73863	257	1.14155e-13	257,6	0,04719	257,6	9.48139e-14	257,2	-138382	257,2	1.83871e-13	257,6	-196881	257,6	2.60187e-13	257,2	-297159	257,2	4.21041e-13	257,2	-172763	257,2	5.35386e-13	257,3	-216526	257,3	6.02616e-13	257,2	-210934	257,2	6.75028e-13
	258	106527	258	8.37804e-14	258,6	0,0561	258,6	6.95859e-14	258,2	-152759	258,2	1.34947e-13	258,6	-231304	258,6	1.90957e-13	258,2	-299023	258,2	3.09011e-13	258,2	-15589	258,2	3.92931e-13	258,3	-195533	258,3	4.42273e-13	258,2	-221051	258,2	4.95417e-13
	259	0,95143	259	6.14881e-14	259,6	0,1571	259,6	5.10705e-14	259,2	-150467	259,2	9.90401e-14	259,6	-218787	259,6	1.40147e-13	259,2	-299869	259,2	2.26789e-13	259,2	-160129	259,2	2.8838e-14	259,3	-197134	259,3	3.24593e-13	259,2	-20029	259,2	3.63597e-13
	260	112701	260	4.51274e-14	260,6	-0,07558	260,6	3.74817e-14	260,2	-163181	260,2	7.26875e-14	260,6	-198696	260,6	1.02857e-13	260,2	-296371	260,2	1.66445e-13	260,2	-171939	260,2	2.11648e-13	260,3	-205726	260,3	2.38225e-13	260,2	-189804	260,2	2.66851e-13
	261	111631	261	3.31199e-14	261,6	-0,00439	261,6	2.75086e-14	261,2	-1577	261,2	5.33469e-14	261,6	-196264	261,6	7.54887e-14	261,2	-299948	261,2	1.22158e-13	261,2	-152078	261,2	1.55333e-13	261,3	-210203	261,3	1.74839e-13	261,2	-189273	261,2	1.95847e-13
	262	110263	262	2.43074e-14	262,6	-0,11424	262,6	2.01891e-14	262,2	-153107	262,2	3.91524e-14	262,6	-237364	262,6	5.54027e-14	262,2	-29743	262,2	8.96541e-14	262,2	-161279	262,2	1.14002e-13	262,3	-204273	262,3	1.28318e-13	262,2	-187067	262,2	1.43736e-13
	263	0,98122	263	1.78397e-14	263,6	0,00427	263,6	1.48172e-14	263,2	-173026	263,2	2.87347e-14	263,6	-200635	263,6	4.06612e-14	263,2	-299844	263,2	6.5799e-15	263,2	-17999	263,2	8.36684e-14	263,3	-221725	263,3	9.4175e-15	263,2	-22363	263,2	1.05491e-13
	264	104142	264	1.30929e-14	264,6	-0,05549	264,6	1.08747e-14	264,2	-158948	264,2	2.1089e-15	264,6	-225007	264,6	2.98421e-14	264,2	-321399	264,2	4.82912e-14	264,2	-163336	264,2	6.1406e-15	264,3	-207518	264,3	6.91169e-14	264,2	-220917	264,2	7.74221e-14
	265	0,81487	265	9.60917e-15	265,6	-0,00364	265,6	7.98114e-15	265,2	-180566	265,2	1.54777e-14	265,6	-23314	265,6	2.19017e-14	265,2	-302734	265,2	3.54419e-14	265,2	-177057	265,2	4.50671e-14	265,3	-226821	265,3	5.07263e-14	265,2	-228827	265,2	5.68217e-14
	266	10654	266	7.05236e-15	266,6	-0,21962	266,6	5.85752e-15	266,2	-19068	266,2	1.13594e-14	266,6	-207704	266,6	1.60741e-14	266,2	-326019	266,2	2.60116e-14	266,2	-173816	266,2	3.30757e-14	266,3	-226635	266,3	3.72291e-14	266,2	-223438	266,2	4.17026e-14
	267	12229	267	5.17588e-15	267,6	-0,11995	267,6	4.29896e-15	267,2	-176443	267,2	8.33688e-15	267,6	-242147	267,6	1.17971e-14	267,2	-300333	267,2	1.90904e-14	267,2	-177084	267,2	2.42749e-14	267,3	-235688	267,3	2.73232e-14	267,2	-230759	267,2	3.06064e-14
	268	0,8849	268	3.79868e-15	268,6	-0,21975	268,6	3.15509e-15	268,2	-170081	268,2	6.11861e-15	268,6	-26791	268,6	8.65816e-15	268,2	-335889	268,2	1.40109e-14	268,2	-222906	268,2	1.78159e-14	268,3	-253324	268,3	2.00531e-14	268,2	-226349	268,2	2.24627e-14
	269	0,96704	269	2.78793e-15	269,6	0,18963	269,6	2.31559e-15	269,2	-144476	269,2	4.49057e-15	269,6	-232099	269,6	6.3544e-16	269,2	-32879	269,2	1.02829e-14	269,2	-199829	269,2	1.30754e-14	269,3	-217048	269,3	1.47174e-14	269,2	-213824	269,2	1.64858e-14
	270	121728	270	2.04612e-15	270,6	0,09074	270,6	1.69946e-15	270,2	-149197	270,2	3.29572e-15	270,6	-239327	270,6	4.66363e-15	270,2	-288211	270,2	7.5468e-16	270,2	-171078	270,2	9.59633e-15	270,3	-199812	270,3	1.08014e-14	270,2	-194174	270,2	1.20993e-14
	271	109588	271	1.50169e-15	271,6	-0,10964	271,6	1.24727e-15	271,2	-170627	271,2	2.4188e-16	271,6	-253151	271,6	3.42273e-15	271,2	-300888	271,2	5.53875e-15	271,2	-18024	271,2	7.04294e-15	271,3	-233283	271,3	7.92735e-15	271,2	-210446	271,2	8.87991e-15
	272	100059	272	1.10212e-15	272,6	-0,05236	272,6	9.15394e-16	272,2	-168283	272,2	1.77521e-15	272,6	-231372	272,6	2.51201e-15	272,2	-298312	272,2	4.065e-17	272,2	-181265	272,2	5.16896e-15	272,3	-204326	272,3	5.81804e-15	272,2	-224124	272,2	6.51715e-15
	273	0,90542	273	8.08869e-16	273,6	-0,35082	273,6	6.71827e-16	273,2	-159235	273,2	1.30286e-15	273,6	-267931	273,6	1.84362e-15	273,2	-316608	273,2	2.98339e-15	273,2	-187732	273,2	3.79361e-15	273,3	-238672	273,3	4.26998e-15	273,2	-223907	273,2	4.78307e-15
	274	0,64921	274	5.93646e-16	274,6	-0,19874	274,6	4.93068e-16	274,2	-142816	274,2	9.56196e-16	274,6	-254408	274,6	1.35307e-15	274,2	-341473	274,2	2.18957e-15	274,2	-188721	274,2	2.78421e-15	274,3	-231908	274,3	3.13383e-15	274,2	-244708	274,2	3.51039e-15
	275	101128	275	4.35689e-16	275,6	0,08329	275,6	3.61872e-16	275,2	-167422	275,2	7.01772e-16	275,6	-236983	275,6	9.93045e-16	275,2	-325418	275,2	1.60697e-15	275,2	-189194	275,2	2.04339e-15	275,3	-219411	275,3	2.29998e-15	275,2	-220291	275,2	2.57635e-15
	276	122872	276	3.19761e-16	276,6	-0,07976	276,6	2.65586e-16	276,2	-146777	276,2	5.15045e-16	276,6	-2554	276,6	7.28817e-16	276,2	-306372	276,2	1.17939e-15	276,2	-18913	276,2	1.49968e-15	276,3	-204097	276,3	1.688e-17	276,2	-206793	276,2	1.89084e-15
	277	0,97127	277	2.34679e-16	277,6	0,05902	277,6	1.94919e-16	277,2	-154184	277,2	3.78002e-16	277,6	-250117	277,6	5.34893e-16	277,2	-307175	277,2	8.65578e-16	277,2	-197195	277,2	1.10065e-15	277,3	-219051	277,3	1.23886e-15	277,2	-194394	277,2	1.38772e-15
	278	117651	278	1.72236e-16	278,6	-0,12189	278,6	1.43055e-16	278,2	-182013	278,2	2.77424e-16	278,6	-231329	278,6	3.92569e-16	278,2	-336493	278,2	6.35266e-16	278,2	-170935	278,2	8.07788e-16	278,3	-223205	278,3	9.09225e-16	278,2	-220313	278,2	1.01848e-15
	279	0,82796	279	1.26407e-16	279,6	-0,09095	279,6	1.04991e-16	279,2	-150467	279,2	2.03607e-16	279,6	-263282	279,6	2.88115e-16	279,2	-308853	279,2	4.66234e-16	279,2	-184702	279,2	5.92853e-16	279,3	-203072	279,3	6.67299e-16	279,2	-20834	279,2	7.47483e-16
	280	104498	280	9.2773e-18	280,6	0,06866	280,6	7.7055e-18	280,2	-160272	280,2	1.49431e-16	280,6	-218329	280,6	2.11453e-16	280,2	-313544	280,2	3.42179e-16	280,2	-194617	280,2	4.35107e-16	280,3	-215882	280,3	4.89745e-16	280,2	-209003	280,2	5.48593e-16
	281	100321	281	6.8088e-18	281,6	-0,08084	281,6	5.65523e-17	281,2	-152994	281,2	1.09671e-16	281,6	-27554	281,6	1.5519e-17	281,2	-321487	281,2	2.51132e-16	281,2	-188937	281,2	3.19334e-16	281,3	-21372	281,3	3.59434e-16	281,2	-211758	281,2	4.02624e-16
	282	0,84625	282	4.99712e-17	282,6	-0,04657	282,6	4.15049e-17	282,2	-16651	282,2	8.04896e-17	282,6	-257282	282,6	1.13897e-16	282,2	-322784	282,2	1.84311e-16	282,2	-2,13	282,2	2.34366e-16	282,3	-211206	282,3	2.63796e-16	282,2	-232617	282,2	2.95494e-16
	283	0,96097	283	3.66749e-17	283,6	0,12956	283,6	3.04613e-17	283,2	-162341	283,2	5.90729e-17	283,6	-222749	283,6	8.35914e-17	283,2	-312756	283,2	1.3527e-17	283,2	-171844	283,2	1.72006e-16	283,3	-219006	283,3	1.93605e-16	283,2	-21662	283,2	2.16869e-16
	284	110933	284	2.69165e-17	284,6	-0,28634	284,6	2.23562e-17	284,2	-148297	284,2	4.33549e-17	284,6	-227816	284,6	6.13495e-17	284,2	-32215	284,2	9.92772e-17	284,2	-143506	284,2	1.26239e-16	284,3	-217893	284,3	1.42091e-16	284,2	-221991	284,2	1.59165e-16
	285	0,99325	285	1.97546e-17	285,6	-0,02214	285,6	1.64076e-17	285,2	-131226	285,2	3.1819e-18	285,6	-237529	285,6	4.50256e-17	285,2	-312744	285,2	7.28616e-17	285,2	-177997	285,2	9.26491e-17	285,3	-239784	285,3	1.04283e-16	285,2	-209296	285,2	1.16814e-16
	286	104371	286	1.44983e-17	286,6	-0,07259	286,6	1.20419e-17	286,2	-163556	286,2	2.33526e-17	286,6	-237374	286,6	3.30452e-17	286,2	-343695	286,2	5.34746e-17	286,2	-189502	286,2	6.79971e-17	286,3	-228238	286,3	7.65357e-17	286,2	-224982	286,2	8.57324e-17
	287	0,91893	287	1.06406e-17	287,6	-0,05466	287,6	8.8378e-19	287,2	-171948	287,2	1.7139e-18	287,6	-254221	287,6	2.42526e-17	287,2	-324561	287,2	3.92461e-17	287,2	-174969	287,2	4.99044e-17	287,3	-216433	287,3	5.61711e-17	287,2	-222906	287,2	6.29207e-17
	288	0,74386	288	7.80934e-18	288,6	0,15315	288,6	6.48625e-18	288,2	-180042	288,2	1.25786e-17	288,6	-262236	288,6	1.77995e-17	288,2	-327051	288,2	2.88036e-17	288,2	-198798	288,2	3.66259e-17	288,3	-239979	288,3	4.12251e-17	288,2	-223962	288,2	4.61788e-17
	289	0,98873	289	5.73144e-18	289,6	0,0537	289,6	4.76039e-18	289,2	-187125	289,2	9.23173e-18	289,6	-229163	289,6	1.30634e-17	289,2	-33035	289,2	2.11395e-17	289,2	-182138	289,2	2.68805e-17	289,3	-233267	289,3	3.0256e-18	289,2	-208554	289,2	3.38916e-17
	290	109524	290	4.20642e-18	290,6	0,09958	290,6	3.49375e-18	290,2	-170682	290,2	6.77536e-18	290,6	-234537	290,6	9.5875e-19	290,2	-310477	290,2	1.55147e-17	290,2	-18519	290,2	1.97282e-17	290,3	-230628	290,3	2.22055e-17	290,2	-211716	290,2	2.48737e-17
	291	0,89318	291	3.08718e-18	291,6	0,15017	291,6	2.56413e-18	291,2	-16178	291,2	4.97257e-18	291,6	-226938	291,6	7.03646e-18	291,2	-292236	291,2	1.13866e-17	291,2	-168317	291,2	1.44789e-17	291,3	-228536	291,3	1.62971e-17	291,2	-180469	291,2	1.82553e-17
	292	108457	292	2.26574e-18	292,6	-0,14651	292,6	1.88187e-18	292,2	-183377	292,2	3.64947e-18	292,6	-238919	292,6	5.1642e-19	292,2	-341843	292,2	8.35684e-18	292,2	-188193	292,2	1.06264e-17	292,3	-240386	292,3	1.19608e-17	292,2	-218869	292,2	1.3398e-18
	293	0,98019	293	1.66288e-18	293,6	-0,00809	293,6	1.38114e-18	293,2	-186966	293,2	2.67842e-18	293,6	-241715	293,6	3.79012e-18	293,2	-34617	293,2	6.13326e-18	293,2	-20101	293,2	7.79891e-18	293,3	-234851	293,3	8.77824e-18	293,2	-238004	293,2	9.83305e-18
	294	0,89976	294	1.22042e-18	294,6	0,04859	294,6	1.01365e-18	294,2	-185898	294,2	1.96575e-18	294,6	-230419	294,6	2.78164e-18	294,2	-35405	294,2	4.50133e-18	294,2	-192007	294,2	5.72378e-18	294,3	-220939	294,3	6.44253e-18	294,2	-232907	294,2	7.21668e-18
	295	107119	295	8.9569e-20	295,6	0,04113	295,6	7.43938e-19	295,2	-190799	295,2	1.4427e-19	295,6	-231251	295,6	2.04151e-18	295,2	-335635	295,2	3.30362e-18	295,2	-192648	295,2	4.2008e-19	295,3	-238369	295,3	4.72831e-18	295,2	-233127	295,2	5.29647e-18
	296	101393	296	6.57366e-19	296,6	0,05564	296,6	5.45992e-19	296,2	-173267	296,2	1.05883e-18	296,6	-239749	296,6	1.4983e-19	296,2	-324573	296,2	2.42459e-18	296,2	-190582	296,2	3.08305e-18	296,3	-248105	296,3	3.4702e-19	296,2	-208319	296,2	3.88719e-18
	297	11162	297	4.82454e-19	297,6	0,06161	297,6	4.00715e-19	297,2	-166315	297,2	7.77098e-19	297,6	-215018	297,6	1.09964e-18	297,2	-329572	297,2	1.77946e-18	297,2	-178003	297,2	2.26272e-18	297,3	-235116	297,3	2.54685e-18	297,2	-226367	297,2	2.85289e-18
	298	104162	298	3.54083e-19	298,6	-0,11704	298,6	2.94093e-19	298,2	-192322	298,2	5.70328e-19	298,6	-218149	298,6	8.07045e-19	298,2	-35661	298,2	1.30598e-18	298,2	-201715	298,2	1.66065e-18	298,3	-243691	298,3	1.86919e-18	298,2	-239063	298,2	2.09379e-18
	299	0,9207	299	2.59869e-19	299,6	-0,02207	299,6	2.15841e-19	299,2	-199902	299,2	4.18576e-19	299,6	-264316	299,6	5.92307e-19	299,2	-314575	299,2	9.58486e-19	299,2	-197614	299,2	1.21879e-18	299,3	-242251	299,3	1.37184e-18	299,2	-218555	299,2	1.53668e-18
	300	0,93123	300	1.90723e-19	300,6	0,01287	300,6	1.5841e-20	300,2	-185837	300,2	3.07201e-19	300,6	-220002	300,6	4.34706e-19	300,2	-331259	300,2	7.03453e-19	300,2	-206168	300,2	8.94494e-19	300,3	-244064	300,3	1.00682e-18	300,2	-221719	300,2	1.1278e-19
Binary interaction - replicate 2 - in order of concentrations, starting with: 0.2 μM - 0.39 μM - 0.78 μM - 1.56 μM - 3.1 μM - 6.25 μM - 12.5 μM - 25 μM
	Xdata	Ydata	Xfit	Yfit	Xdata	Ydata	Xfit	Yfit	Xdata	Ydata	Xfit	Yfit	Xdata	Ydata	Xfit	Yfit	Xdata	Ydata	Xfit	Yfit	Xdata	Ydata	Xfit	Yfit	Xdata	Ydata	Xfit	Yfit	Xdata	Ydata	Xfit	Yfit	Xdata	Ydata	Xfit	Yfit	Xdata	Ydata	Xfit	Yfit
	-59,5	0,07141	-59,5	0	-59,4	-0,38867	-59,4	0	-59,8	-0,26245	-59,8	0	-59,5	-0,11963	-59,5	0	-59,6	-0,37012	-59,6	0	-60	0,09863	-60	0	-59,3	-0,18384	-59,3	0	-59,9	-0,26672	-59,9	0	-60,1	-0,38904	-60,1	0	-59,5	-0,17322	-59,5	0
	-58,5	0,01564	-58,5	0	-58,4	-0,23897	-58,4	0	-58,8	-0,31345	-58,8	0	-58,5	0,08424	-58,5	0	-58,6	-0,09487	-58,6	0	-59	0,32307	-59	0	-58,3	-0,23356	-58,3	0	-58,9	-0,31325	-58,9	0	-59,1	-0,33187	-59,1	0	-58,5	-0,22203	-58,5	0
	-57,5	0,03152	-57,5	0	-57,4	-0,11892	-57,4	0	-57,8	0,0075	-57,8	0	-57,5	0,05569	-57,5	0	-57,6	0,07954	-57,6	0	-58	0,20889	-58	0	-57,3	0,12798	-57,3	0	-57,9	-0,06204	-57,9	0	-58,1	-0,14348	-58,1	0	-57,5	0,04385	-57,5	0
	-56,5	0,15217	-56,5	0	-56,4	-0,16169	-56,4	0	-56,8	-0,08408	-56,8	0	-56,5	-0,14873	-56,5	0	-56,6	0,04709	-56,6	0	-57	0,36604	-57	0	-56,3	0,05422	-56,3	0	-56,9	0,07549	-56,9	0	-57,1	-0,12136	-57,1	0	-56,5	0,23677	-56,5	0
	-55,5	-0,08923	-55,5	0	-55,4	-0,55225	-55,4	0	-55,8	-0,15979	-55,8	0	-55,5	0,06458	-55,5	0	-55,6	-0,19324	-55,6	0	-56	0,50147	-56	0	-55,3	-0,1626	-55,3	0	-55,9	-0,0581	-55,9	0	-56,1	-0,07434	-56,1	0	-55,5	0,00208	-55,5	0
	-54,5	-0,05148	-54,5	0	-54,4	-0,2761	-54,4	0	-54,8	-0,34026	-54,8	0	-54,5	-0,00387	-54,5	0	-54,6	-0,08442	-54,6	0	-55	0,15122	-55	0	-54,3	0,01234	-54,3	0	-54,9	-0,02433	-54,9	0	-55,1	-0,20472	-55,1	0	-54,5	-0,08334	-54,5	0
	-53,5	0,23978	-53,5	0	-53,4	-0,02317	-53,4	0	-53,8	-0,22454	-53,8	0	-53,5	-0,09823	-53,5	0	-53,6	-0,41585	-53,6	0	-54	0,27512	-54	0	-53,3	-59.8222	-53,3	0	-53,9	-0,27653	-53,9	0	-54,1	-0,25233	-54,1	0	-53,5	-0,11508	-53,5	0
	-52,5	0,01852	-52,5	0	-52,4	-0,30154	-52,4	0	-52,8	-0,37336	-52,8	0	-52,5	8.56221	-52,5	0	-52,6	-0,07695	-52,6	0	-53	0,12576	-53	0	-52,3	0,12084	-52,3	0	-52,9	-0,16464	-52,9	0	-53,1	-0,09459	-53,1	0	-52,5	-0,06058	-52,5	0
	-51,5	0,07258	-51,5	0	-51,4	-0,15791	-51,4	0	-51,8	-0,15977	-51,8	0	-51,5	-0,22551	-51,5	0	-51,6	-0,12808	-51,6	0	-52	0,46968	-52	0	-51,3	0,11575	-51,3	0	-51,9	0,11138	-51,9	0	-52,1	-0,18008	-52,1	0	-51,5	-0,11431	-51,5	0
	-50,5	-0,03422	-50,5	0	-50,4	0,10752	-50,4	0	-50,8	0,02275	-50,8	0	-50,5	0,00277	-50,5	0	-50,6	-0,00701	-50,6	0	-51	-0,03513	-51	0	-50,3	0,21618	-50,3	0	-50,9	0,18766	-50,9	0	-51,1	0,05616	-51,1	0	-50,5	0,11446	-50,5	0
	-49,5	0,28939	-49,5	0	-49,4	0,0532	-49,4	0	-49,8	-0,08577	-49,8	0	-49,5	-0,01505	-49,5	0	-49,6	0,23127	-49,6	0	-50	0,49648	-50	0	-49,3	0,4984	-49,3	0	-49,9	0,25895	-49,9	0	-50,1	0,28724	-50,1	0	-49,5	0,19271	-49,5	0
	-48,5	0,08134	-48,5	0	-48,4	-0,14609	-48,4	0	-48,8	-0,26616	-48,8	0	-48,5	-0,11532	-48,5	0	-48,6	-0,07515	-48,6	0	-49	0,53208	-49	0	-48,3	0,01002	-48,3	0	-48,9	0,18747	-48,9	0	-49,1	0,06432	-49,1	0	-48,5	0,13969	-48,5	0
	-47,5	-0,18391	-47,5	0	-47,4	-0,09709	-47,4	0	-47,8	-0,5148	-47,8	0	-47,5	-0,05977	-47,5	0	-47,6	0,11941	-47,6	0	-48	-0,15168	-48	0	-47,3	0,28294	-47,3	0	-47,9	-0,19817	-47,9	0	-48,1	-0,11362	-48,1	0	-47,5	0,11052	-47,5	0
	-46,5	0,15128	-46,5	0	-46,4	-0,13486	-46,4	0	-46,8	-0,07878	-46,8	0	-46,5	-0,41989	-46,5	0	-46,6	-0,52925	-46,6	0	-47	0,17283	-47	0	-46,3	0,01088	-46,3	0	-46,9	0,05343	-46,9	0	-47,1	-0,16774	-47,1	0	-46,5	-0,10751	-46,5	0
	-45,5	-0,13014	-45,5	0	-45,4	-0,15923	-45,4	0	-45,8	-0,45913	-45,8	0	-45,5	-0,38563	-45,5	0	-45,6	-0,26536	-45,6	0	-46	-0,13032	-46	0	-45,3	0,07023	-45,3	0	-45,9	-0,01525	-45,9	0	-46,1	-0,34159	-46,1	0	-45,5	0,10961	-45,5	0
	-44,5	-0,01357	-44,5	0	-44,4	-0,06272	-44,4	0	-44,8	-0,28435	-44,8	0	-44,5	0,06711	-44,5	0	-44,6	-0,15449	-44,6	0	-45	0,17136	-45	0	-44,3	0,11958	-44,3	0	-44,9	-0,19932	-44,9	0	-45,1	-0,22065	-45,1	0	-44,5	0,03354	-44,5	0
	-43,5	-0,07314	-43,5	0	-43,4	-0,17161	-43,4	0	-43,8	-0,24602	-43,8	0	-43,5	0,02061	-43,5	0	-43,6	-0,15571	-43,6	0	-44	0,13254	-44	0	-43,3	-0,01238	-43,3	0	-43,9	0,20986	-43,9	0	-44,1	-0,06099	-44,1	0	-43,5	0,06418	-43,5	0
	-42,5	-0,11163	-42,5	0	-42,4	-0,29968	-42,4	0	-42,8	-0,14893	-42,8	0	-42,5	-0,30634	-42,5	0	-42,6	-0,43005	-42,6	0	-43	-0,0697	-43	0	-42,3	0,08551	-42,3	0	-42,9	0,01251	-42,9	0	-43,1	0,01007	-43,1	0	-42,5	0,07953	-42,5	0
	-41,5	-0,06156	-41,5	0	-41,4	0,19346	-41,4	0	-41,8	-0,0229	-41,8	0	-41,5	0,12545	-41,5	0	-41,6	-0,08709	-41,6	0	-42	-0,04026	-42	0	-41,3	0,33422	-41,3	0	-41,9	0,21354	-41,9	0	-42,1	-0,02697	-42,1	0	-41,5	0,39376	-41,5	0
	-40,5	-0,05364	-40,5	0	-40,4	-0,04743	-40,4	0	-40,8	0,27187	-40,8	0	-40,5	0,17207	-40,5	0	-40,6	-0,39822	-40,6	0	-41	-0,08013	-41	0	-40,3	-0,16379	-40,3	0	-40,9	0,13213	-40,9	0	-41,1	0,103	-41,1	0	-40,5	-0,0584	-40,5	0
	-39,5	-0,22317	-39,5	0	-39,4	-0,20786	-39,4	0	-39,8	-0,42937	-39,8	0	-39,5	-0,303	-39,5	0	-39,6	-0,4095	-39,6	0	-40	-0,08865	-40	0	-39,3	-0,04692	-39,3	0	-39,9	-0,24912	-39,9	0	-40,1	-0,35298	-40,1	0	-39,5	-0,30349	-39,5	0
	-38,5	-0,18656	-38,5	0	-38,4	-0,3439	-38,4	0	-38,8	-0,2408	-38,8	0	-38,5	-0,18424	-38,5	0	-38,6	-0,28057	-38,6	0	-39	0,11074	-39	0	-38,3	-0,19166	-38,3	0	-38,9	0,34513	-38,9	0	-39,1	-0,14843	-39,1	0	-38,5	-0,39725	-38,5	0
	-37,5	-0,05607	-37,5	0	-37,4	-0,41751	-37,4	0	-37,8	-0,23774	-37,8	0	-37,5	-0,13077	-37,5	0	-37,6	-0,27068	-37,6	0	-38	-0,17234	-38	0	-37,3	0,11388	-37,3	0	-37,9	0,01078	-37,9	0	-38,1	-0,14818	-38,1	0	-37,5	0,21017	-37,5	0
	-36,5	-0,24657	-36,5	0	-36,4	-0,22261	-36,4	0	-36,8	-0,21409	-36,8	0	-36,5	-0,18614	-36,5	0	-36,6	-0,29653	-36,6	0	-37	-0,04485	-37	0	-36,3	-0,32926	-36,3	0	-36,9	0,02672	-36,9	0	-37,1	-0,27059	-37,1	0	-36,5	-0,17296	-36,5	0
	-35,5	-0,28692	-35,5	0	-35,4	-0,45173	-35,4	0	-35,8	-0,47129	-35,8	0	-35,5	-0,09282	-35,5	0	-35,6	-0,44851	-35,6	0	-36	-0,21184	-36	0	-35,3	-0,1605	-35,3	0	-35,9	-0,49824	-35,9	0	-36,1	-0,46401	-36,1	0	-35,5	-0,29021	-35,5	0
	-34,5	-0,06094	-34,5	0	-34,4	-0,21946	-34,4	0	-34,8	-0,3571	-34,8	0	-34,5	-0,06484	-34,5	0	-34,6	-0,31074	-34,6	0	-35	-0,09622	-35	0	-34,3	-0,075	-34,3	0	-34,9	-0,45322	-34,9	0	-35,1	-0,49568	-35,1	0	-34,5	-0,12942	-34,5	0
	-33,5	-0,09514	-33,5	0	-33,4	0,02471	-33,4	0	-33,8	-0,12522	-33,8	0	-33,5	-0,07097	-33,5	0	-33,6	-0,06594	-33,6	0	-34	0,03511	-34	0	-33,3	0,01785	-33,3	0	-33,9	-0,08296	-33,9	0	-34,1	-0,23684	-34,1	0	-33,5	0,11836	-33,5	0
	-32,5	0,04642	-32,5	0	-32,4	-0,13328	-32,4	0	-32,8	0,03804	-32,8	0	-32,5	-57.3531	-32,5	0	-32,6	-0,05342	-32,6	0	-33	0,25877	-33	0	-32,3	0,04188	-32,3	0	-32,9	0,1528	-32,9	0	-33,1	0,05004	-33,1	0	-32,5	0,14201	-32,5	0
	-31,5	0,24158	-31,5	0	-31,4	-0,23755	-31,4	0	-31,8	-0,00732	-31,8	0	-31,5	-0,08826	-31,5	0	-31,6	0,01453	-31,6	0	-32	0,10169	-32	0	-31,3	-0,0719	-31,3	0	-31,9	0,09473	-31,9	0	-32,1	0,00684	-32,1	0	-31,5	0,06323	-31,5	0
	-30,5	0,0553	-30,5	0	-30,4	-0,45703	-30,4	0	-30,8	-0,1106	-30,8	0	-30,5	0,07324	-30,5	0	-30,6	-0,09265	-30,6	0	-31	0,24622	-31	0	-30,3	0,12305	-30,3	0	-30,9	-0,0885	-30,9	0	-31,1	-0,00964	-31,1	0	-30,5	0,05591	-30,5	0
	-29,5	0,20702	-29,5	0	-29,4	-0,1303	-29,4	0	-29,8	0,03074	-29,8	0	-29,5	-0,30946	-29,5	0	-29,6	-0,16685	-29,6	0	-30	0,12163	-30	0	-29,3	0,19755	-29,3	0	-29,9	-0,2141	-29,9	0	-30,1	57.3777	-30,1	0	-29,5	-0,17946	-29,5	0
	-28,5	-0,00822	-28,5	0	-28,4	-0,25967	-28,4	0	-28,8	-0,06624	-28,8	0	-28,5	-0,36845	-28,5	0	-28,6	-0,3355	-28,6	0	-29	0,02261	-29	0	-28,3	0,0277	-28,3	0	-28,9	-0,17929	-28,9	0	-29,1	-0,13781	-29,1	0	-28,5	-0,20096	-28,5	0
	-27,5	-0,04453	-27,5	0	-27,4	-0,00149	-27,4	0	-27,8	-0,14802	-27,8	0	-27,5	-0,13987	-27,5	0	-27,6	0,17756	-27,6	0	-28	0,29836	-28	0	-27,3	0,43291	-27,3	0	-27,9	0,228	-27,9	0	-28,1	0,11604	-28,1	0	-27,5	0,14126	-27,5	0
	-26,5	-0,08818	-26,5	0	-26,4	-0,23664	-26,4	0	-26,8	0,0043	-26,8	0	-26,5	-0,08086	-26,5	0	-26,6	0,03342	-26,6	0	-27	0,71553	-27	0	-26,3	0,01138	-26,3	0	-26,9	0,12249	-26,9	0	-27,1	0,33604	-27,1	0	-26,5	0,16792	-26,5	0
	-25,5	0,08865	-25,5	0	-25,4	-0,26223	-25,4	0	-25,8	-0,21589	-25,8	0	-25,5	0,06582	-25,5	0	-25,6	-0,10186	-25,6	0	-26	0,07156	-26	0	-25,3	0,2658	-25,3	0	-25,9	-0,07144	-25,9	0	-26,1	-0,30864	-26,1	0	-25,5	0,10452	-25,5	0
	-24,5	0,14703	-24,5	0	-24,4	-0,31128	-24,4	0	-24,8	0,04553	-24,8	0	-24,5	-0,28619	-24,5	0	-24,6	-0,10156	-24,6	0	-25	0,12622	-25	0	-24,3	-0,12238	-24,3	0	-24,9	-0,26459	-24,9	0	-25,1	-0,08282	-25,1	0	-24,5	-0,19769	-24,5	0
	-23,5	0,08166	-23,5	0	-23,4	-0,04773	-23,4	0	-23,8	0,04126	-23,8	0	-23,5	0,0011	-23,5	0	-23,6	-0,08179	-23,6	0	-24	0,18677	-24	0	-23,3	0,3501	-23,3	0	-23,9	-0,01489	-23,9	0	-24,1	-0,24695	-24,1	0	-23,5	-0,06738	-23,5	0
	-22,5	0,10408	-22,5	0	-22,4	-0,20186	-22,4	0	-22,8	-0,06724	-22,8	0	-22,5	-0,05803	-22,5	0	-22,6	0,06931	-22,6	0	-23	0,25068	-23	0	-22,3	0,17996	-22,3	0	-22,9	0,03093	-22,9	0	-23,1	-0,19241	-23,1	0	-22,5	0,09578	-22,5	0
	-21,5	0,09175	-21,5	0	-21,4	-0,32356	-21,4	0	-21,8	-0,14451	-21,8	0	-21,5	-0,38103	-21,5	0	-21,6	-0,24563	-21,6	0	-22	0,17866	-22	0	-21,3	0,08767	-21,3	0	-21,9	0,08013	-21,9	0	-22,1	0,04917	-22,1	0	-21,5	0,03023	-21,5	0
	-20,5	0,10491	-20,5	0	-20,4	-0,39458	-20,4	0	-20,8	-0,38833	-20,8	0	-20,5	-0,34407	-20,5	0	-20,6	-0,08066	-20,6	0	-21	0,11406	-21	0	-20,3	-0,16177	-20,3	0	-20,9	-0,39946	-20,9	0	-21,1	0,08181	-21,1	0	-20,5	-0,0511	-20,5	0
	-19,5	-0,25481	-19,5	0	-19,4	-0,26606	-19,4	0	-19,8	-0,0156	-19,8	0	-19,5	-0,3189	-19,5	0	-19,6	-0,20925	-19,6	0	-20	0,01692	-20	0	-19,3	-0,14316	-19,3	0	-19,9	-0,2469	-19,9	0	-20,1	-0,54263	-20,1	0	-19,5	0,00996	-19,5	0
	-18,5	-0,07815	-18,5	0	-18,4	-0,25401	-18,4	0	-18,8	-0,24382	-18,8	0	-18,5	-0,24612	-18,5	0	-18,6	-0,14937	-18,6	0	-19	-0,19998	-19	0	-18,3	0,18098	-18,3	0	-18,9	-0,03684	-18,9	0	-19,1	-0,17158	-19,1	0	-18,5	-0,04666	-18,5	0
	-17,5	-0,10071	-17,5	0	-17,4	-0,03662	-17,4	0	-17,8	0,16907	-17,8	0	-17,5	-0,08008	-17,5	0	-17,6	0,23877	-17,6	0	-18	0,1842	-18	0	-17,3	0,17114	-17,3	0	-17,9	0,00452	-17,9	0	-18,1	0,02661	-18,1	0	-17,5	0,07214	-17,5	0
	-16,5	0,01098	-16,5	0	-16,4	-0,4312	-16,4	0	-16,8	0,05381	-16,8	0	-16,5	-0,36219	-16,5	0	-16,6	-0,197	-16,6	0	-17	0,10552	-17	0	-16,3	-0,07797	-16,3	0	-16,9	-0,26024	-16,9	0	-17,1	-0,08719	-17,1	0	-16,5	-0,01881	-16,5	0
	-15,5	-0,03898	-15,5	0	-15,4	0,16941	-15,4	0	-15,8	-0,00227	-15,8	0	-15,5	0,24459	-15,5	0	-15,6	-0,16314	-15,6	0	-16	-0,18577	-16	0	-15,3	0,2362	-15,3	0	-15,9	-0,01852	-15,9	0	-16,1	-0,25255	-16,1	0	-15,5	0,07418	-15,5	0
	-14,5	-0,06567	-14,5	0	-14,4	-0,20923	-14,4	0	-14,8	0,12866	-14,8	0	-14,5	-0,13171	-14,5	0	-14,6	0,0918	-14,6	0	-15	0,33631	-15	0	-14,3	-0,20618	-14,3	0	-14,9	0,12342	-14,9	0	-15,1	0,10315	-15,1	0	-14,5	0,02014	-14,5	0
	-13,5	0,1032	-13,5	0	-13,4	0,15766	-13,4	0	-13,8	-0,05312	-13,8	0	-13,5	-0,01131	-13,5	0	-13,6	0,0956	-13,6	0	-14	-0,02583	-14	0	-13,3	0,39304	-13,3	0	-13,9	-0,01922	-13,9	0	-14,1	-0,1135	-14,1	0	-13,5	0,14568	-13,5	0
	-12,5	0,22377	-12,5	0	-12,4	0,12468	-12,4	0	-12,8	0,21975	-12,8	0	-12,5	-0,11412	-12,5	0	-12,6	0,0759	-12,6	0	-13	0,11482	-13	0	-12,3	0,18136	-12,3	0	-12,9	0,03478	-12,9	0	-13,1	0,2255	-13,1	0	-12,5	0,08693	-12,5	0
	-11,5	0,27198	-11,5	0	-11,4	0,03545	-11,4	0	-11,8	0,17971	-11,8	0	-11,5	0,40199	-11,5	0	-11,6	0,10203	-11,6	0	-12	0,03096	-12	0	-11,3	0,17806	-11,3	0	-11,9	0,00536	-11,9	0	-12,1	0,06229	-12,1	0	-11,5	0,13319	-11,5	0
	-10,5	-0,33176	-10,5	0	-10,4	0,05601	-10,4	0	-10,8	-0.73716	-10,8	0	-10,5	-0,19944	-10,5	0	-10,6	0,04353	-10,6	0	-11	0,13577	-11	0	-10,3	-0,18342	-10,3	0	-10,9	0,00596	-10,9	0	-11,1	0,16902	-11,1	0	-10,5	-0,18467	-10,5	0
	-9,5	-0,03594	-9,5	0	-9,4	-0,19868	-9,4	0	-9,8	-0,08091	-9,8	0	-9,5	0,05232	-9,5	0	-9,6	-0,1448	-9,6	0	-10	-0,00798	-10	0	-9,3	0,0364	-9,3	0	-9,9	-0,07161	-9,9	0	-10,1	-0,06594	-10,1	0	-9,5	-0,09233	-9,5	0
	-8,5	0,04802	-8,5	0	-8,4	-0,096	-8,4	0	-8,8	-0,06375	-8,8	0	-8,5	-0,16572	-8,5	0	-8,6	-0,051	-8,6	0	-9	0,03191	-9	0	-8,3	-0,02578	-8,3	0	-8,9	-0,06304	-8,9	0	-9,1	-0,2523	-9,1	0	-8,5	0,04827	-8,5	0
	-7,5	-0,09881	-7,5	0	-7,4	-0,08911	-7,4	0	-7,8	-0,05908	-7,8	0	-7,5	-0,01288	-7,5	0	-7,6	-0,03296	-7,6	0	-8	-0,13513	-8	0	-7,3	-0,25055	-7,3	0	-7,9	-0,05829	-7,9	0	-8,1	0,12409	-8,1	0	-7,5	0,06	-7,5	0
	-6,5	-0,13854	-6,5	0	-6,4	-0,15327	-6,4	0	-6,8	-0,22373	-6,8	0	-6,5	-0,09374	-6,5	0	-6,6	-0,31167	-6,6	0	-7	-0,15569	-7	0	-6,3	-0,42972	-6,3	0	-6,9	-0,03798	-6,9	0	-7,1	-0,25448	-7,1	0	-6,5	-0,27196	-6,5	0
	-5,5	-0,00508	-5,5	0	-5,4	0,15791	-5,4	0	-5,8	-0,19497	-5,8	0	-5,5	-0,03755	-5,5	0	-5,6	-0,03623	-5,6	0	-6	-0,32161	-6	0	-5,3	0,04807	-5,3	0	-5,9	0,05256	-5,9	0	-6,1	-0,12815	-6,1	0	-5,5	-0,08723	-5,5	0
	-4,5	0,17449	-4,5	0	-4,4	0,01997	-4,4	0	-4,8	0,0394	-4,8	0	-4,5	0,24541	-4,5	0	-4,6	0,00527	-4,6	0	-5	-0,05793	-5	0	-4,3	-0,10916	-4,3	0	-4,9	-0,05266	-4,9	0	-5,1	0,10415	-5,1	0	-4,5	-0,06318	-4,5	0
	-3,5	0,295	-3,5	0	-3,4	-0,05671	-3,4	0	-3,8	0,09146	-3,8	0	-3,5	0,43831	-3,5	0	-3,6	0,0864	-3,6	0	-4	-0,12883	-4	0	-3,3	0,2582	-3,3	0	-3,9	-0,17561	-3,9	0	-4,1	0,02317	-4,1	0	-3,5	0,03315	-3,5	0
	-2,5	0,24338	-2,5	0	-2,4	-0,05678	-2,4	0	-2,8	0,10454	-2,8	0	-2,5	0,07724	-2,5	0	-2,6	0,03792	-2,6	0	-3	0,03738	-3	0	-2,3	-0,063	-2,3	0	-2,9	0,00663	-2,9	0	-3,1	0,21864	-3,1	0	-2,5	-0,06302	-2,5	0
	-1,5	0,14239	-1,5	0	-1,4	-0,18592	-1,4	0	-1,8	-0,29822	-1,8	0	-1,5	-0,07917	-1,5	0	-1,6	-0,00782	-1,6	0	-2	-0,39332	-2	0	-1,3	-0,22589	-1,3	0	-1,9	-0,14387	-1,9	0	-2,1	-0,11603	-2,1	0	-1,5	0,0274	-1,5	0
	-0,5	-216455	-0,5	0	-0,4	-376586	-0,4	0	-0,8	-280823	-0,8	0	-0,5	-332483	-0,5	0	-0,6	-29209	-0,6	0	-1	-124585	-1	0	-0,3	-387244	-0,3	0	-0,9	-198071	-0,9	0	-1,1	-105603	-1,1	0	-0,5	-419592	-0,5	0
	0,5	-347421	0,5	-0,76133	0,6	-575681	0,6	-0,19295	0,20001	-875212	0,20001	-141297	0,5	-421762	0,5	0,32683	0,4	-455122	0,4	0,94432	0	-451223	0	0	0,70001	582496	0,70001	140915	0,1	-199491	0,1	-1,52	-0,1	-383021	-0,1	0	0,5	824357	0,5	245877
	1,5	-0,65183	1,5	0,21859	1,6	-162795	1,6	0,75573	1,2	-554805	1,2	0,62688	1,5	166531	1,5	364886	1,4	369246	1,4	6841	1	531753	1	120051	1,7	15556	1,7	194335	1,1	133363	1,1	224701	0,9	127669	0,9	24579	1,5	194988	1,5	246324
	2,5	190227	2,5	0,92734	2,6	140254	2,6	144189	2,2	0,56492	2,2	203387	2,5	567644	2,5	572755	2,4	934353	2,4	98775	2	128547	2	165451	2,7	189487	2,7	202859	2,1	193642	2,1	232739	1,9	198843	1,9	246521	2,5	229029	2,5	246324
	3,5	27022	3,5	143997	3,6	289473	3,6	193818	3,2	359177	3,2	300435	3,5	777288	3,5	702823	3,4	115081	3,4	114412	3	158261	3	181365	3,7	203351	3,7	204221	3,1	217618	3,1	233014	2,9	226988	2,9	246522	3,5	247076	3,5	246324
	4,5	33601	4,5	181074	4,6	313325	4,6	229713	4,2	467991	4,2	367374	4,5	84796	4,5	78421	4,4	124477	4,4	122464	4	169614	4	186943	4,7	207239	4,7	20444	4,1	226071	4,1	233019	3,9	238474	3,9	246522	4,5	253509	4,5	246324
	5,5	341265	5,5	207891	5,6	34488	5,6	255676	5,2	520615	5,2	413546	5,5	881609	5,5	835136	5,4	128499	5,4	12661	5	177692	5	188899	5,7	210816	5,7	204473	5,1	227396	5,1	233019	4,9	243095	4,9	246522	5,5	253836	5,5	246324
	6,5	340822	6,5	227288	6,6	357378	6,6	274454	6,2	557412	6,2	445392	6,5	8891	6,5	867002	6,4	130987	6,4	128745	6	182833	6	189586	6,7	208784	6,7	204478	6,1	231268	6,1	233019	5,9	245631	5,9	246522	6,5	253401	6,5	246324
	7,5	341309	7,5	241319	7,6	361133	7,6	288038	7,2	569324	7,2	467359	7,5	900598	7,5	886941	7,4	131979	7,4	129845	7	183013	7	189826	7,7	210441	7,7	204479	7,1	232275	7,1	233019	6,9	245017	6,9	246522	7,5	253407	7,5	246324
	8,5	333839	8,5	251467	8,6	365898	8,6	297862	8,2	546304	8,2	48251	8,5	895704	8,5	899418	8,4	129925	8,4	130411	8	183707	8	189909	8,7	207747	8,7	204479	8,1	23165	8,1	233019	7,9	246565	7,9	246522	8,5	252359	8,5	246324
	9,5	327813	9,5	258806	9,6	358174	9,6	304968	9,2	561716	9,2	492964	9,5	918047	9,5	907228	9,4	129721	9,4	130703	9	18219	9	189938	9,7	205985	9,7	204479	9,1	230623	9,1	233019	8,9	245977	8,9	246522	9,5	253691	9,5	246324
	10,5	340958	10,5	264114	10,6	389333	10,6	310106	10,2	554829	10,2	500173	10,5	935563	10,5	912114	10,4	132988	10,4	130853	10	183609	10	189949	10,7	212113	10,7	204479	10,1	234165	10,1	233019	9,9	244302	9,9	246522	10,5	255345	10,5	246324
	11,5	34506	11,5	267953	11,6	394717	11,6	313823	11,2	595149	11,2	505145	11,5	937394	11,5	91517	11,4	133149	11,4	13093	11	186202	11	189952	11,7	212036	11,7	204479	11,1	235533	11,1	233019	10,9	249204	10,9	246522	11,5	25295	11,5	246324
	12,5	324866	12,5	27073	12,6	367993	12,6	316511	12,2	571081	12,2	508574	12,5	907703	12,5	917082	12,4	132266	12,4	13097	12	185397	12	189953	12,7	209559	12,7	204479	12,1	234202	12,1	233019	11,9	249286	11,9	246522	12,5	251598	12,5	246324
	13,5	331327	13,5	272738	13,6	380117	13,6	318455	13,2	572493	13,2	510939	13,5	918863	13,5	918278	13,4	132468	13,4	13099	13	187695	13	189954	13,7	209682	13,7	204479	13,1	234105	13,1	233019	12,9	246909	12,9	246522	13,5	253991	13,5	246324
	14,5	353269	14,5	27419	14,6	367654	14,6	319861	14,2	560933	14,2	512571	14,5	9197	14,5	919027	14,4	132265	14,4	131001	14	189021	14	189954	14,7	206812	14,7	204479	14,1	233588	14,1	233019	13,9	248432	13,9	246522	14,5	253384	14,5	246324
	15,5	367366	15,5	27524	15,6	359343	15,6	320878	15,2	559023	15,2	513695	15,5	933223	15,5	919495	15,4	13376	15,4	131006	15	188299	15	189954	15,7	209408	15,7	204479	15,1	23497	15,1	233019	14,9	247151	14,9	246522	15,5	252243	15,5	246324
	16,5	345374	16,5	2,76	16,6	374463	16,6	321613	16,2	596985	16,2	514471	16,5	92533	16,5	919787	16,4	133369	16,4	131009	16	189315	16	189954	16,7	209432	16,7	204479	16,1	236246	16,1	233019	15,9	249843	15,9	246522	16,5	252329	16,5	246324
	17,5	342174	17,5	276549	17,6	381599	17,6	322145	17,2	573826	17,2	515006	17,5	941771	17,5	91997	17,4	133928	17,4	13101	17	187083	17	189954	17,7	207254	17,7	204479	17,1	235731	17,1	233019	16,9	248892	16,9	246522	17,5	25197	17,5	246324
	18,5	335011	18,5	276946	18,6	364836	18,6	32253	18,2	549661	18,2	515375	18,5	934144	18,5	920085	18,4	131751	18,4	131011	18	187186	18	189954	18,7	209464	18,7	204479	18,1	234858	18,1	233019	17,9	248698	17,9	246522	18,5	251941	18,5	246324
	19,5	355709	19,5	277234	19,6	360349	19,6	322808	19,2	559795	19,2	51563	19,5	924374	19,5	920157	19,4	13044	19,4	131012	19	186055	19	189954	19,7	209663	19,7	204479	19,1	233879	19,1	233019	18,9	248319	18,9	246522	19,5	251222	19,5	246324
	20,5	330835	20,5	277442	20,6	360718	20,6	323009	20,2	557324	20,2	515805	20,5	9,12	20,5	920202	20,4	132378	20,4	131012	20	186729	20	189954	20,7	205942	20,7	204479	20,1	234651	20,1	233019	19,9	247157	19,9	246522	20,5	249801	20,5	246324
	21,5	31719	21,5	277592	21,6	347507	21,6	323154	21,2	546086	21,2	515926	21,5	905117	21,5	92023	21,4	129997	21,4	131012	21	183874	21	189954	21,7	205352	21,7	204479	21,1	231538	21,1	233019	20,9	246759	20,9	246522	21,5	247405	21,5	246324
	22,5	340889	22,5	277701	22,6	36823	22,6	32326	22,2	564297	22,2	51601	22,5	927485	22,5	920247	22,4	132228	22,4	131012	22	187087	22	189954	22,7	207963	22,7	204479	22,1	233477	22,1	233019	21,9	246788	21,9	246522	22,5	249169	22,5	246324
	23,5	334387	23,5	277779	23,6	364649	23,6	323336	23,2	55271	23,2	516068	23,5	917041	23,5	920258	23,4	131045	23,4	131012	23	18606	23	189954	23,7	204238	23,7	204479	23,1	235592	23,1	233019	22,9	248655	22,9	246522	23,5	247332	23,5	246324
	24,5	329221	24,5	277836	24,6	356606	24,6	323391	24,2	556123	24,2	516107	24,5	926877	24,5	920265	24,4	131944	24,4	131012	24	184782	24	189954	24,7	208736	24,7	204479	24,1	230581	24,1	233019	23,9	24,73	23,9	246522	24,5	249597	24,5	246324
	25,5	33686	25,5	277877	25,6	358769	25,6	323431	25,2	551956	25,2	516135	25,5	93553	25,5	920269	25,4	130279	25,4	131012	25	186331	25	189954	25,7	207788	25,7	204479	25,1	234517	25,1	233019	24,9	247159	24,9	246522	25,5	248463	25,5	246324
	26,5	339606	26,5	277907	26,6	376746	26,6	323459	26,2	553699	26,2	516154	26,5	935577	26,5	920272	26,4	132438	26,4	131012	26	18876	26	189954	26,7	209413	26,7	204479	26,1	234898	26,1	233019	25,9	248986	25,9	246522	26,5	249557	26,5	246324
	27,5	337872	27,5	277929	27,6	369495	27,6	32348	27,2	526892	27,2	516167	27,5	930084	27,5	920274	27,4	132672	27,4	131012	27	188844	27	189954	27,7	20758	27,7	204479	27,1	235721	27,1	233019	26,9	249687	26,9	246522	27,5	247684	27,5	246324
	28,5	336901	28,5	277944	28,6	359517	28,6	323495	28,2	560605	28,2	516176	28,5	930956	28,5	920275	28,4	133809	28,4	131012	28	190674	28	189954	28,7	207642	28,7	204479	28,1	234396	28,1	233019	27,9	247746	27,9	246522	28,5	246149	28,5	246324
	29,5	319941	29,5	277955	29,6	353362	29,6	323506	29,2	528933	29,2	516182	29,5	915449	29,5	920275	29,4	129933	29,4	131012	29	187856	29	189954	29,7	205355	29,7	204479	29,1	233514	29,1	233019	28,9	247802	28,9	246522	29,5	246325	29,5	246324
	30,5	308649	30,5	277963	30,6	34231	30,6	323514	30,2	526697	30,2	516186	30,5	910272	30,5	920276	30,4	129082	30,4	131012	30	184906	30	189954	30,7	205568	30,7	204479	30,1	232752	30,1	233019	29,9	246745	29,9	246522	30,5	243703	30,5	246324
	31,5	28054	31,5	277969	31,6	345229	31,6	32352	31,2	50876	31,2	516189	31,5	90123	31,5	920276	31,4	128509	31,4	131012	31	186908	31	189954	31,7	204143	31,7	204479	31,1	23125	31,1	233019	30,9	245234	30,9	246522	31,5	245427	31,5	246324
	32,5	301909	32,5	277974	32,6	360811	32,6	323524	32,2	525767	32,2	516191	32,5	902849	32,5	920276	32,4	130702	32,4	131012	32	188227	32	189954	32,7	20583	32,7	204479	32,1	23182	32,1	233019	31,9	246109	31,9	246522	32,5	245799	32,5	246324
	33,5	290841	33,5	277977	33,6	355942	33,6	323527	33,2	543547	33,2	516192	33,5	930209	33,5	920276	33,4	131136	33,4	131012	33	188015	33	189954	33,7	20511	33,7	204479	33,1	232575	33,1	233019	32,9	247599	32,9	246522	33,5	247586	33,5	246324
	34,5	318553	34,5	277979	34,6	365498	34,6	323529	34,2	551194	34,2	516193	34,5	93015	34,5	920276	34,4	13227	34,4	131012	34	189135	34	189954	34,7	207605	34,7	204479	34,1	232125	34,1	233019	33,9	24655	33,9	246522	34,5	246476	34,5	246324
	35,5	309553	35,5	277981	35,6	379497	35,6	323531	35,2	576797	35,2	516194	35,5	947908	35,5	920276	35,4	132718	35,4	131012	35	189907	35	189954	35,7	205945	35,7	204479	35,1	23519	35,1	233019	34,9	252284	34,9	246522	35,5	247728	35,5	246324
	36,5	302219	36,5	277982	36,6	336172	36,6	323532	36,2	567036	36,2	516195	36,5	935105	36,5	920276	36,4	131517	36,4	131012	36	191915	36	189954	36,7	205913	36,7	204479	36,1	235266	36,1	233019	35,9	250031	35,9	246522	36,5	245834	36,5	246324
	37,5	299387	37,5	277983	37,6	339077	37,6	323533	37,2	537324	37,2	516195	37,5	939231	37,5	920276	37,4	130734	37,4	131012	37	189933	37	189954	37,7	204056	37,7	204479	37,1	23,24	37,1	233019	36,9	24956	36,9	246522	37,5	244625	37,5	246324
	38,5	292618	38,5	277983	38,6	346646	38,6	323533	38,2	536128	38,2	516195	38,5	939176	38,5	920276	38,4	131358	38,4	131012	38	188766	38	189954	38,7	20485	38,7	204479	38,1	233663	38,1	233019	37,9	247667	37,9	246522	38,5	245026	38,5	246324
	39,5	316805	39,5	277984	39,6	348813	39,6	323534	39,2	551335	39,2	516195	39,5	948946	39,5	920276	39,4	132055	39,4	131012	39	189044	39	189954	39,7	207889	39,7	204479	39,1	234987	39,1	233019	38,9	247826	38,9	246522	39,5	244347	39,5	246324
	40,5	309288	40,5	277984	40,6	339277	40,6	323534	40,2	53939	40,2	516195	40,5	945226	40,5	920276	40,4	13239	40,4	131012	40	192392	40	189954	40,7	207389	40,7	204479	40,1	235077	40,1	233019	39,9	249764	39,9	246522	40,5	245381	40,5	246324
	41,5	312527	41,5	277984	41,6	351218	41,6	323534	41,2	554058	41,2	516195	41,5	960171	41,5	920276	41,4	131057	41,4	131012	41	191229	41	189954	41,7	207612	41,7	204479	41,1	236395	41,1	233019	40,9	248107	40,9	246522	41,5	245133	41,5	246324
	42,5	298451	42,5	277984	42,6	328679	42,6	323534	42,2	559426	42,2	516195	42,5	926295	42,5	920276	42,4	130829	42,4	131012	42	192929	42	189954	42,7	204658	42,7	204479	42,1	233115	42,1	233019	41,9	245979	41,9	246522	42,5	244953	42,5	246324
	43,5	286001	43,5	277984	43,6	351499	43,6	323534	43,2	531328	43,2	516195	43,5	924002	43,5	920276	43,4	129919	43,4	131012	43	189088	43	189954	43,7	204842	43,7	204479	43,1	230735	43,1	233019	42,9	246616	42,9	246522	43,5	24,32	43,5	246324
	44,5	279456	44,5	277985	44,6	33501	44,6	323535	44,2	516125	44,2	516195	44,5	917847	44,5	920276	44,4	130669	44,4	131012	44	189878	44	189954	44,7	204794	44,7	204479	44,1	232944	44,1	233019	43,9	245266	43,9	246522	44,5	244425	44,5	246324
	45,5	288192	45,5	277985	45,6	316245	45,6	323535	45,2	51386	45,2	516195	45,5	905721	45,5	920276	45,4	131042	45,4	131012	45	188543	45	189954	45,7	204293	45,7	204479	45,1	231838	45,1	233019	44,9	245747	44,9	246522	45,5	244559	45,5	246324
	46,5	262264	46,5	277985	46,6	323289	46,6	323535	46,2	529192	46,2	516196	46,5	923934	46,5	920276	46,4	130844	46,4	131012	46	188864	46	189954	46,7	204634	46,7	204479	46,1	230043	46,1	233019	45,9	244931	45,9	246522	46,5	245022	46,5	246324
	47,5	265504	47,5	277985	47,6	320183	47,6	323535	47,2	547329	47,2	516196	47,5	925575	47,5	920276	47,4	131784	47,4	131012	47	191085	47	189954	47,7	203995	47,7	204479	47,1	231282	47,1	233019	46,9	244327	46,9	246522	47,5	244088	47,5	246324
	48,5	288136	48,5	277985	48,6	327703	48,6	323535	48,2	540566	48,2	516196	48,5	917824	48,5	920276	48,4	131231	48,4	131012	48	190664	48	189954	48,7	205561	48,7	204479	48,1	234839	48,1	233019	47,9	245812	47,9	246522	48,5	245863	48,5	246324
	49,5	299232	49,5	277985	49,6	335283	49,6	323535	49,2	555129	49,2	516196	49,5	925636	49,5	920276	49,4	130719	49,4	131012	49	19025	49	189954	49,7	20538	49,7	204479	49,1	232479	49,1	233019	48,9	24,63	48,9	246522	49,5	245778	49,5	246324
	50,5	294971	50,5	277985	50,6	34646	50,6	323535	50,2	550391	50,2	516196	50,5	924097	50,5	920276	50,4	132126	50,4	131012	50	191421	50	189954	50,7	205195	50,7	204479	50,1	230776	50,1	233019	49,9	247402	49,9	246522	50,5	247358	50,5	246324
	51,5	289645	51,5	277985	51,6	332249	51,6	323535	51,2	530999	51,2	516196	51,5	914791	51,5	920276	51,4	130152	51,4	131012	51	191416	51	189954	51,7	203992	51,7	204479	51,1	233637	51,1	233019	50,9	248724	50,9	246522	51,5	246925	51,5	246324
	52,5	265154	52,5	277985	52,6	322615	52,6	323535	52,2	521763	52,2	516196	52,5	916008	52,5	920276	52,4	130849	52,4	131012	52	190744	52	189954	52,7	205412	52,7	204479	52,1	234262	52,1	233019	51,9	246371	51,9	246522	52,5	245987	52,5	246324
	53,5	279574	53,5	277985	53,6	323838	53,6	323535	53,2	539861	53,2	516196	53,5	910031	53,5	920276	53,4	128887	53,4	131012	53	187742	53	189954	53,7	204357	53,7	204479	53,1	235068	53,1	233019	52,9	244705	52,9	246522	53,5	24576	53,5	246324
	54,5	269341	54,5	277985	54,6	311714	54,6	323535	54,2	529136	54,2	516196	54,5	916558	54,5	920276	54,4	129566	54,4	131012	54	190059	54	189954	54,7	203264	54,7	204479	54,1	232727	54,1	233019	53,9	246645	53,9	246522	54,5	245839	54,5	246324
	55,5	264272	55,5	277985	55,6	298191	55,6	323535	55,2	505364	55,2	516196	55,5	898208	55,5	920276	55,4	126806	55,4	131012	55	187857	55	189954	55,7	202726	55,7	204479	55,1	233014	55,1	233019	54,9	247545	54,9	246522	55,5	245434	55,5	246324
	56,5	253173	56,5	277985	56,6	287483	56,6	323535	56,2	517393	56,2	516196	56,5	89215	56,5	920276	56,4	12872	56,4	131012	56	185716	56	189954	56,7	204038	56,7	204479	56,1	232393	56,1	233019	55,9	246392	55,9	246522	56,5	245391	56,5	246324
	57,5	24873	57,5	277985	57,6	299072	57,6	323535	57,2	493567	57,2	516196	57,5	909302	57,5	920276	57,4	127438	57,4	131012	57	188687	57	189954	57,7	204862	57,7	204479	57,1	230986	57,1	233019	56,9	245139	56,9	246522	57,5	246458	57,5	246324
	58,5	248154	58,5	277985	58,6	309976	58,6	323535	58,2	511213	58,2	516196	58,5	92772	58,5	920276	58,4	129897	58,4	131012	58	189073	58	189954	58,7	204121	58,7	204479	58,1	233349	58,1	233019	57,9	246116	57,9	246522	58,5	245127	58,5	246324
	59,5	256381	59,5	277985	59,6	336667	59,6	323535	59,2	520671	59,2	516196	59,5	915585	59,5	920276	59,4	130478	59,4	131012	59	189857	59	189954	59,7	20639	59,7	204479	59,1	233554	59,1	233019	58,9	246475	58,9	246522	59,5	243805	59,5	246324
	60,5	267279	60,5	277985	60,6	319885	60,6	323535	60,2	51239	60,2	516196	60,5	90329	60,5	920276	60,4	133141	60,4	131012	60	190007	60	189954	60,7	205272	60,7	204479	60,1	233306	60,1	233019	59,9	246772	59,9	246522	60,5	243765	60,5	246324
	61,5	24205	61,5	277985	61,6	335544	61,6	323535	61,2	524712	61,2	516196	61,5	921896	61,5	920276	61,4	130506	61,4	131012	61	191438	61	189954	61,7	205043	61,7	204479	61,1	234478	61,1	233019	60,9	247505	60,9	246522	61,5	244216	61,5	246324
	62,5	261268	62,5	277985	62,6	325676	62,6	323535	62,2	510757	62,2	516196	62,5	933912	62,5	920276	62,4	13295	62,4	131012	62	190395	62	189954	62,7	205514	62,7	204479	62,1	235467	62,1	233019	61,9	245042	61,9	246522	62,5	247024	62,5	246324
	63,5	252093	63,5	277985	63,6	31991	63,6	323535	63,2	525647	63,2	516196	63,5	942401	63,5	920276	63,4	132852	63,4	131012	63	19328	63	189954	63,7	206384	63,7	204479	63,1	236662	63,1	233019	62,9	245739	62,9	246522	63,5	24838	63,5	246324
	64,5	271381	64,5	277985	64,6	310474	64,6	323535	64,2	516272	64,2	516196	64,5	924347	64,5	920276	64,4	131145	64,4	131012	64	193953	64	189954	64,7	20426	64,7	204479	64,1	236721	64,1	233019	63,9	247167	63,9	246522	64,5	246856	64,5	246324
	65,5	246093	65,5	277985	65,6	307112	65,6	323535	65,2	534629	65,2	516196	65,5	88463	65,5	920276	65,4	129762	65,4	131012	65	188808	65	189954	65,7	204035	65,7	204479	65,1	235137	65,1	233019	64,9	246997	64,9	246522	65,5	247057	65,5	246324
	66,5	241694	66,5	277985	66,6	287261	66,6	323535	66,2	512979	66,2	516196	66,5	913447	66,5	920276	66,4	128958	66,4	131012	66	187623	66	189954	66,7	205121	66,7	204479	66,1	232455	66,1	233019	65,9	242951	65,9	246522	66,5	245891	66,5	246324
	67,5	222714	67,5	277985	67,6	299851	67,6	323535	67,2	504241	67,2	516196	67,5	891378	67,5	920276	67,4	128605	67,4	131012	67	189586	67	189954	67,7	204136	67,7	204479	67,1	233753	67,1	233019	66,9	24296	66,9	246522	67,5	245839	67,5	246324
	68,5	229358	68,5	277985	68,6	291699	68,6	323535	68,2	495776	68,2	516196	68,5	881384	68,5	920276	68,4	130544	68,4	131012	68	191179	68	189954	68,7	205448	68,7	204479	68,1	235076	68,1	233019	67,9	243928	67,9	246522	68,5	246908	68,5	246324
	69,5	248218	69,5	277985	69,6	313586	69,6	323535	69,2	484692	69,2	516196	69,5	905627	69,5	920276	69,4	13085	69,4	131012	69	188947	69	189954	69,7	205735	69,7	204479	69,1	234741	69,1	233019	68,9	245541	68,9	246522	69,5	245742	69,5	246324
	70,5	238763	70,5	277985	70,6	318604	70,6	323535	70,2	494702	70,2	516196	70,5	915875	70,5	920276	70,4	129982	70,4	131012	70	189231	70	189954	70,7	204811	70,7	204479	70,1	235003	70,1	233019	69,9	246324	69,9	246522	70,5	244484	70,5	246324
	71,5	253354	71,5	277985	71,6	297903	71,6	323535	71,2	505549	71,2	516196	71,5	900449	71,5	920276	71,4	13058	71,4	131012	71	192605	71	189954	71,7	204515	71,7	204479	71,1	232427	71,1	233019	70,9	246507	70,9	246522	71,5	245794	71,5	246324
	72,5	233522	72,5	277985	72,6	33073	72,6	323535	72,2	518618	72,2	516196	72,5	91996	72,5	920276	72,4	130843	72,4	131012	72	192901	72	189954	72,7	204655	72,7	204479	72,1	233329	72,1	233019	71,9	247471	71,9	246522	72,5	24578	72,5	246324
	73,5	228102	73,5	277985	73,6	3247	73,6	323535	73,2	521938	73,2	516196	73,5	901027	73,5	920276	73,4	132317	73,4	131012	73	191856	73	189954	73,7	205561	73,7	204479	73,1	23,26	73,1	233019	72,9	248695	72,9	246522	73,5	245731	73,5	246324
	74,5	248118	74,5	277985	74,6	324233	74,6	323535	74,2	50356	74,2	516196	74,5	906626	74,5	920276	74,4	130717	74,4	131012	74	192257	74	189954	74,7	203796	74,7	204479	74,1	232525	74,1	233019	73,9	246963	73,9	246522	74,5	246885	74,5	246324
	75,5	258826	75,5	277985	75,6	326013	75,6	323535	75,2	515576	75,2	516196	75,5	922888	75,5	920276	75,4	133459	75,4	131012	75	191926	75	189954	75,7	206849	75,7	204479	75,1	235277	75,1	233019	74,9	249535	74,9	246522	75,5	250682	75,5	246324
	76,5	25309	76,5	277985	76,6	341619	76,6	323535	76,2	523965	76,2	516196	76,5	960035	76,5	920276	76,4	131371	76,4	131012	76	195439	76	189954	76,7	206211	76,7	204479	76,1	235152	76,1	233019	75,9	250358	75,9	246522	76,5	247514	76,5	246324
	77,5	249794	77,5	277985	77,6	334185	77,6	323535	77,2	520059	77,2	516196	77,5	954249	77,5	920276	77,4	133261	77,4	131012	77	195277	77	189954	77,7	207746	77,7	204479	77,1	234414	77,1	233019	76,9	250259	76,9	246522	77,5	247623	77,5	246324
	78,5	261293	78,5	277985	78,6	335369	78,6	323535	78,2	54573	78,2	516196	78,5	936317	78,5	920276	78,4	134488	78,4	131012	78	194455	78	189954	78,7	205632	78,7	204479	78,1	236449	78,1	233019	77,9	249049	77,9	246522	78,5	247877	78,5	246324
	79,5	236254	79,5	277985	79,6	295296	79,6	323535	79,2	536118	79,2	516196	79,5	940233	79,5	920276	79,4	132375	79,4	131012	79	196081	79	189954	79,7	204742	79,7	204479	79,1	235261	79,1	233019	78,9	253326	78,9	246522	79,5	247749	79,5	246324
	80,5	258163	80,5	277985	80,6	329758	80,6	323535	80,2	530999	80,2	516196	80,5	919405	80,5	920276	80,4	132363	80,4	131012	80	19328	80	189954	80,7	206246	80,7	204479	80,1	236203	80,1	233019	79,9	249443	79,9	246522	80,5	247963	80,5	246324
	81,5	258633	81,5	277985	81,6	337522	81,6	323535	81,2	535332	81,2	516196	81,5	948355	81,5	920276	81,4	134625	81,4	131012	81	194713	81	189954	81,7	204678	81,7	204479	81,1	23682	81,1	233019	80,9	248917	80,9	246522	81,5	247799	81,5	246324
	82,5	24936	82,5	277985	82,6	315422	82,6	323535	82,2	516995	82,2	516196	82,5	915181	82,5	920276	82,4	132684	82,4	131012	82	19,52	82	189954	82,7	203048	82,7	204479	82,1	236063	82,1	233019	81,9	248796	81,9	246522	82,5	246744	82,5	246324
	83,5	250137	83,5	277985	83,6	318467	83,6	323535	83,2	509966	83,2	516196	83,5	926101	83,5	920276	83,4	133337	83,4	131012	83	19313	83	189954	83,7	202433	83,7	204479	83,1	234354	83,1	233019	82,9	247623	82,9	246522	83,5	249141	83,5	246324
	84,5	272106	84,5	277985	84,6	32126	84,6	323535	84,2	547324	84,2	516196	84,5	94569	84,5	920276	84,4	133173	84,4	131012	84	195043	84	189954	84,7	204141	84,7	204479	84,1	235571	84,1	233019	83,9	249798	83,9	246522	84,5	248628	84,5	246324
	85,5	279309	85,5	277985	85,6	315442	85,6	323535	85,2	524219	85,2	516196	85,5	949341	85,5	920276	85,4	134803	85,4	131012	85	194569	85	189954	85,7	206395	85,7	204479	85,1	238171	85,1	233019	84,9	248868	84,9	246522	85,5	248011	85,5	246324
	86,5	252667	86,5	277985	86,6	305579	86,6	323535	86,2	521802	86,2	516196	86,5	937897	86,5	920276	86,4	133833	86,4	131012	86	19599	86	189954	86,7	201566	86,7	204479	86,1	236987	86,1	233019	85,9	249713	85,9	246522	86,5	248499	86,5	246324
	87,5	244481	87,5	277985	87,6	29676	87,6	323535	87,2	487375	87,2	516196	87,5	912206	87,5	920276	87,4	132276	87,4	131012	87	193484	87	189954	87,7	202113	87,7	204479	87,1	234478	87,1	233019	86,9	246547	86,9	246522	87,5	24647	87,5	246324
	88,5	235427	88,5	277985	88,6	287766	88,6	323535	88,2	511284	88,2	516196	88,5	929836	88,5	920276	88,4	131717	88,4	131012	88	194173	88	189954	88,7	20,34	88,7	204479	88,1	234854	88,1	233019	87,9	247379	87,9	246522	88,5	24667	88,5	246324
	89,5	233168	89,5	277985	89,6	299224	89,6	323535	89,2	507339	89,2	516196	89,5	90746	89,5	920276	89,4	130945	89,4	131012	89	192622	89	189954	89,7	201842	89,7	204479	89,1	234324	89,1	233019	88,9	248362	88,9	246522	89,5	246831	89,5	246324
	90,5	24322	90,5	277985	90,6	285918	90,6	323535	90,2	524343	90,2	516196	90,5	929499	90,5	920276	90,4	132964	90,4	131012	90	194257	90	189954	90,7	202075	90,7	204479	90,1	236702	90,1	233019	89,9	248598	89,9	246522	90,5	247801	90,5	246324
	91,5	241221	91,5	277985	91,6	311245	91,6	323535	91,2	515303	91,2	516196	91,5	922971	91,5	920276	91,4	132046	91,4	131012	91	194044	91	189954	91,7	202905	91,7	204479	91,1	235191	91,1	233019	90,9	250008	90,9	246522	91,5	246561	91,5	246324
	92,5	256425	92,5	277985	92,6	301272	92,6	323535	92,2	485298	92,2	516196	92,5	931962	92,5	920276	92,4	130718	92,4	131012	92	196069	92	189954	92,7	201463	92,7	204479	92,1	236517	92,1	233019	91,9	247945	91,9	246522	92,5	247582	92,5	246324
	93,5	270547	93,5	277985	93,6	324338	93,6	323535	93,2	502654	93,2	516196	93,5	93738	93,5	920276	93,4	131186	93,4	131012	93	194876	93	189954	93,7	207306	93,7	204479	93,1	237226	93,1	233019	92,9	247734	92,9	246522	93,5	249573	93,5	246324
	94,5	248092	94,5	277985	94,6	300779	94,6	323535	94,2	513103	94,2	516196	94,5	914999	94,5	920276	94,4	129914	94,4	131012	94	19548	94	189954	94,7	201072	94,7	204479	94,1	235083	94,1	233019	93,9	249987	93,9	246522	94,5	248062	94,5	246324
	95,5	215099	95,5	277985	95,6	280037	95,6	323535	95,2	492881	95,2	516196	95,5	898253	95,5	920276	95,4	128448	95,4	131012	95	192184	95	189954	95,7	202165	95,7	204479	95,1	23449	95,1	233019	94,9	245908	94,9	246522	95,5	246911	95,5	246324
	96,5	21741	96,5	277985	96,6	279453	96,6	323535	96,2	493157	96,2	516196	96,5	904897	96,5	920276	96,4	132319	96,4	131012	96	19495	96	189954	96,7	199933	96,7	204479	96,1	234498	96,1	233019	95,9	247626	95,9	246522	96,5	246289	96,5	246324
	97,5	239005	97,5	277985	97,6	292251	97,6	323535	97,2	485688	97,2	516196	97,5	931071	97,5	920276	97,4	131535	97,4	131012	97	19428	97	189954	97,7	204387	97,7	204479	97,1	235279	97,1	233019	96,9	247903	96,9	246522	97,5	248844	97,5	246324
	98,5	232407	98,5	277985	98,6	278897	98,6	323535	98,2	484956	98,2	516196	98,5	922666	98,5	920276	98,4	130999	98,4	131012	98	19536	98	189954	98,7	203972	98,7	204479	98,1	235204	98,1	233019	97,9	248084	97,9	246522	98,5	248117	98,5	246324
	99,5	227844	99,5	277985	99,6	285242	99,6	323535	99,2	478333	99,2	516196	99,5	897412	99,5	920276	99,4	129641	99,4	131012	99	192921	99	189954	99,7	203137	99,7	204479	99,1	233445	99,1	233019	98,9	248341	98,9	246522	99,5	247748	99,5	246324
	100,5	256517	100,5	277985	100,6	297981	100,6	323535	100,2	492515	100,2	516196	100,5	909484	100,5	920276	100,4	131074	100,4	131012	100	194067	100	189954	100,7	204399	100,7	204479	100,1	23,57	100,1	233019	99,9	249924	99,9	246522	100,5	248674	100,5	246324
	101,5	242328	101,5	277985	101,6	274829	101,6	323535	101,2	50979	101,2	516196	101,5	925018	101,5	920276	101,4	132878	101,4	131012	101	194615	101	189954	101,7	20515	101,7	204479	101,1	236584	101,1	233019	100,9	247778	100,9	246522	101,5	249642	101,5	246324
	102,5	21846	102,5	277985	102,6	274107	102,6	323535	102,2	475701	102,2	516196	102,5	909622	102,5	920276	102,4	133217	102,4	131012	102	196603	102	189954	102,7	203273	102,7	204479	102,1	236744	102,1	233019	101,9	250366	101,9	246522	102,5	248634	102,5	246324
	103,5	222738	103,5	277985	103,6	285996	103,6	323535	103,2	474321	103,2	516196	103,5	903195	103,5	920276	103,4	133492	103,4	131012	103	193753	103	189954	103,7	202656	103,7	204479	103,1	23477	103,1	233019	102,9	247608	102,9	246522	103,5	249038	103,5	246324
	104,5	213834	104,5	277985	104,6	289248	104,6	323535	104,2	471589	104,2	516196	104,5	900272	104,5	920276	104,4	131652	104,4	131012	104	196288	104	189954	104,7	204691	104,7	204479	104,1	235136	104,1	233019	103,9	248788	103,9	246522	104,5	247682	104,5	246324
	105,5	230027	105,5	277985	105,6	291323	105,6	323535	105,2	484639	105,2	516196	105,5	928537	105,5	920276	105,4	130843	105,4	131012	105	196278	105	189954	105,7	206473	105,7	204479	105,1	233354	105,1	233019	104,9	248345	104,9	246522	105,5	250321	105,5	246324
	106,5	241434	106,5	277985	106,6	30668	106,6	323535	106,2	509077	106,2	516196	106,5	915885	106,5	920276	106,4	131657	106,4	131012	106	197324	106	189954	106,7	202621	106,7	204479	106,1	237105	106,1	233019	105,9	250626	105,9	246522	106,5	250435	106,5	246324
	107,5	207273	107,5	277985	107,6	294363	107,6	323535	107,2	49333	107,2	516196	107,5	944028	107,5	920276	107,4	13249	107,4	131012	107	19597	107	189954	107,7	202785	107,7	204479	107,1	23474	107,1	233019	106,9	249686	106,9	246522	107,5	251214	107,5	246324
	108,5	213385	108,5	277985	108,6	320178	108,6	323535	108,2	497815	108,2	516196	108,5	939362	108,5	920276	108,4	133188	108,4	131012	108	197501	108	189954	108,7	206318	108,7	204479	108,1	237712	108,1	233019	107,9	250535	107,9	246522	108,5	253189	108,5	246324
	109,5	236697	109,5	277985	109,6	306064	109,6	323535	109,2	498711	109,2	516196	109,5	93478	109,5	920276	109,4	135646	109,4	131012	109	197167	109	189954	109,7	205971	109,7	204479	109,1	235392	109,1	233019	108,9	249709	108,9	246522	109,5	25111	109,5	246324
	110,5	231505	110,5	277985	110,6	289546	110,6	323535	110,2	487485	110,2	516196	110,5	933568	110,5	920276	110,4	134722	110,4	131012	110	196967	110	189954	110,7	204032	110,7	204479	110,1	23754	110,1	233019	109,9	251434	109,9	246522	110,5	250751	110,5	246324
	111,5	226373	111,5	277985	111,6	282459	111,6	323535	111,2	479272	111,2	516196	111,5	92785	111,5	920276	111,4	13291	111,4	131012	111	197601	111	189954	111,7	203397	111,7	204479	111,1	234627	111,1	233019	110,9	248085	110,9	246522	111,5	248515	111,5	246324
	112,5	224321	112,5	277985	112,6	277864	112,6	323535	112,2	494529	112,2	516196	112,5	90252	112,5	920276	112,4	131479	112,4	131012	112	196811	112	189954	112,7	202245	112,7	204479	112,1	234895	112,1	233019	111,9	250315	111,9	246522	112,5	247314	112,5	246324
	113,5	2226	113,5	277985	113,6	274775	113,6	323535	113,2	478525	113,2	516196	113,5	935124	113,5	920276	113,4	131809	113,4	131012	113	194722	113	189954	113,7	201987	113,7	204479	113,1	235224	113,1	233019	112,9	248882	112,9	246522	113,5	25118	113,5	246324
	114,5	250933	114,5	277985	114,6	287788	114,6	323535	114,2	524521	114,2	516196	114,5	932415	114,5	920276	114,4	132781	114,4	131012	114	197194	114	189954	114,7	20674	114,7	204479	114,1	237332	114,1	233019	113,9	250468	113,9	246522	114,5	252201	114,5	246324
	115,5	244304	115,5	277985	115,6	246418	115,6	323535	115,2	505112	115,2	516196	115,5	914287	115,5	920276	115,4	131599	115,4	131012	115	19724	115	189954	115,7	206922	115,7	204479	115,1	237976	115,1	233019	114,9	248821	114,9	246522	115,5	251745	115,5	246324
	116,5	209456	116,5	277985	116,6	276177	116,6	323535	116,2	482119	116,2	516196	116,5	917256	116,5	920276	116,4	131324	116,4	131012	116	196906	116	189954	116,7	201934	116,7	204479	116,1	236469	116,1	233019	115,9	248758	115,9	246522	116,5	249096	116,5	246324
	117,5	230778	117,5	277985	117,6	295522	117,6	323535	117,2	460444	117,2	516196	117,5	912955	117,5	920276	117,4	132376	117,4	131012	117	196887	117	189954	117,7	203892	117,7	204479	117,1	234356	117,1	233019	116,9	249317	116,9	246522	117,5	248764	117,5	246324
	118,5	197669	118,5	277985	118,6	231739	118,6	323535	118,2	480395	118,2	516196	118,5	875122	118,5	920276	118,4	12,89	118,4	131012	118	195663	118	189954	118,7	202072	118,7	204479	118,1	235261	118,1	233019	117,9	246044	117,9	246522	118,5	247894	118,5	246324
	119,5	470809	119,5	277985	119,6	610052	119,6	323535	119,2	613357	119,2	516196	119,5	113995	119,5	920276	119,4	154338	119,4	131012	119	199218	119	189954	119,7	237519	119,7	204479	119,1	241907	119,1	233019	118,9	247765	118,9	246522	119,5	279353	119,5	246324
	120,5	403803	120,5	363075	120,6	608732	120,6	353262	120,2	975821	120,2	67043	120,5	115133	120,5	978411	120,4	16853	120,4	142075	120	226953	120	189954	120,7	221037	120,7	189613	120,1	273518	120,1	248219	119,9	302853	119,9	246522	120,5	295644	120,5	230407
	121,5	247599	121,5	276058	121,6	390822	121,6	268596	121,2	868294	121,2	509749	121,5	752432	121,5	743918	121,4	121395	121,4	108024	121	190996	121	15164	121,7	151065	121,7	144169	121,1	243186	121,1	188736	120,9	297875	120,9	202145	121,5	263156	121,5	175186
	122,5	0,33685	122,5	209895	122,6	108984	122,6	204223	122,2	319238	122,2	387579	122,5	389923	122,5	565624	122,4	630432	122,4	821343	122	118047	122	115297	122,7	916852	122,7	109616	122,1	166053	122,1	143502	121,9	222753	121,9	153697	122,5	208417	122,5	133199
	123,5	-0,88241	123,5	15959	123,6	-0,16282	123,6	155277	123,2	0,92805	123,2	294689	123,5	16348	123,5	430062	123,4	313665	123,4	624494	123	782541	123	876639	123,7	522877	123,7	833449	123,1	110625	123,1	109109	122,9	161293	122,9	116861	123,5	155265	123,5	101276
	124,5	-125962	124,5	121342	124,6	-0,55056	124,6	118062	124,2	-0,22188	124,2	224061	124,5	0,78604	124,5	32699	124,4	159675	124,4	474822	124	484524	124	666537	124,7	264031	124,7	633698	124,1	679758	124,1	82959	123,9	104654	123,9	888532	124,5	104757	124,5	770031
	125,5	-125673	125,5	0,9226	125,6	-0,79033	125,6	0,89766	125,2	-0,3124	125,2	170361	125,5	0,54906	125,5	248621	125,4	0,78604	125,4	361023	125	341545	125	506789	125,7	102128	125,7	481821	125,1	365638	125,1	630764	124,9	633798	124,9	675579	125,5	622667	125,5	585479
	126,5	-14307	126,5	0,70148	126,6	-0,8019	126,6	0,68252	126,2	-0,28975	126,2	129531	126,5	0,25546	126,5	189035	126,4	0,20784	126,4	274497	126	27355	126	385328	126,7	0,17321	126,7	366344	126,1	198185	126,1	47959	125,9	349989	125,9	513665	126,5	339059	126,5	445159
	127,5	-138523	127,5	0,53336	127,6	-0,65005	127,6	0,51894	127,2	-0,56831	127,2	0,98487	127,5	0,35061	127,5	143729	127,4	0,02705	127,4	208709	127	197036	127	292977	127,7	-0,21858	127,7	278543	127,1	0,91526	127,1	364648	126,9	166011	126,9	390556	127,5	16697	127,5	338469
	128,5	-147876	128,5	0,40552	128,6	-101025	128,6	0,39456	128,2	-0,89331	128,2	0,74882	128,5	0,23755	128,5	109282	128,4	-0,44165	128,4	158689	128	181421	128	22276	128,7	-0,50427	128,7	211785	128,1	0,03271	128,1	277253	127,9	0,84119	127,9	296952	128,5	0,4668	128,5	257348
	129,5	-129084	129,5	0,30832	129,6	-0,80327	129,6	0,29998	129,2	-0,81631	129,2	0,56935	129,5	0,16448	129,5	0,83091	129,4	-0,20762	129,4	120656	129	173125	129	169372	129,7	-0,57095	129,7	161027	129,1	-0,28093	129,1	210804	128,9	0,14077	128,9	225783	129,5	0,12456	129,5	19567
	130,5	-0,97272	130,5	0,23442	130,6	-0,50378	130,6	0,22808	130,2	-0,82837	130,2	0,43288	130,5	0,31049	130,5	0,63176	130,4	0,07971	130,4	0,91739	130	190039	130	128779	130,7	-0,20465	130,7	122434	130,1	-0,21942	130,1	160281	129,9	-0,03266	129,9	17167	130,5	0,15924	130,5	148774
	131,5	-120685	131,5	0,17823	131,6	-11698	131,6	0,17341	131,2	-0,542	131,2	0,32912	131,5	0,0556	131,5	0,48033	131,4	-0,26867	131,4	0,69752	131	198169	131	0,97915	131,7	-0,64826	131,7	0,9309	131,1	-0,16266	131,1	121867	130,9	0,34833	130,9	130526	131,5	-0,44293	131,5	113118
	132,5	-130078	132,5	0,13551	132,6	-0,8551	132,6	0,13184	132,2	-0,73157	132,2	0,25024	132,5	0,00256	132,5	0,3652	132,4	-0,27722	132,4	0,53035	132	187244	132	0,74448	132,7	-0,39392	132,7	0,7078	132,1	-0,46008	132,1	0,92659	131,9	-0,2926	131,9	0,99243	132,5	-0,58569	132,5	0,86007
	133,5	-135559	133,5	0,10303	133,6	-117114	133,6	0,10024	133,2	-0,85157	133,2	0,19026	133,5	0,13733	133,5	0,27766	133,4	-0,24109	133,4	0,40323	133	181958	133	0,56605	133,7	-0,68518	133,7	0,53816	133,1	-0,78504	133,1	0,70452	132,9	-0,48767	132,9	0,75458	133,5	-0,73816	133,5	0,65394
	134,5	-127105	134,5	0,07833	134,6	-101838	134,6	0,07621	134,2	-0,72739	134,2	0,14465	134,5	0,10261	134,5	0,21111	134,4	-0,39077	134,4	0,30657	134	18946	134	0,43037	134,7	-0,63389	134,7	0,40917	134,1	-0,82039	134,1	0,53567	133,9	-0,5375	133,9	0,57373	134,5	-0,96306	134,5	0,4972
	135,5	-13677	135,5	0,05956	135,6	-100474	135,6	0,05795	135,2	-0,67412	135,2	0,10998	135,5	-0,12942	135,5	0,16051	135,4	-0,17488	135,4	0,23309	135	18458	135	0,32721	135,7	-0,57842	135,7	0,31109	135,1	-0,598	135,1	0,40727	134,9	-0,33906	134,9	0,43621	135,5	-0,87991	135,5	0,37802
	136,5	-111956	136,5	0,04528	136,6	-0,87861	136,6	0,04406	136,2	-0,81418	136,2	0,08362	136,5	0,01045	136,5	0,12204	136,4	-0,27627	136,4	0,17722	136	169111	136	0,24878	136,7	-0,32834	136,7	0,23653	136,1	-0,86372	136,1	0,30965	135,9	-0,7731	135,9	0,33165	136,5	-0,80059	136,5	0,28741
	137,5	-121725	137,5	0,03443	137,6	-0,80918	137,6	0,0335	137,2	-0,81304	137,2	0,06358	137,5	0,10612	137,5	0,09278	137,4	-0,09065	137,4	0,13474	137	189902	137	0,18915	137,7	-0,50206	137,7	0,17983	137,1	-0,73209	137,1	0,23543	136,9	-0,3451	136,9	0,25216	137,5	-0,91232	137,5	0,21852
	138,5	-116281	138,5	0,02618	138,6	-0,73276	138,6	0,02547	138,2	-0,60637	138,2	0,04834	138,5	0,20817	138,5	0,07054	138,4	-0,01533	138,4	0,10245	138	164695	138	0,14381	138,7	-0,50646	138,7	0,13673	138,1	-0,76603	138,1	0,179	137,9	-0,51881	137,9	0,19172	138,5	-0,65048	138,5	0,16614
	139,5	-124634	139,5	0,0199	139,6	-0,85095	139,6	0,01936	139,2	-0,65332	139,2	0,03675	139,5	0,15405	139,5	0,05364	139,4	-0,09729	139,4	0,07789	139	156238	139	0,10934	139,7	-0,74756	139,7	0,10395	139,1	-0,87439	139,1	0,13609	138,9	-0,58276	138,9	0,14576	139,5	-0,8855	139,5	0,12632
	140,5	-122091	140,5	0,01513	140,6	-0,83726	140,6	0,01472	140,2	-0,61382	140,2	0,02794	140,5	0,37308	140,5	0,04078	140,4	-0,12043	140,4	0,05922	140	163108	140	0,08313	140,7	-0,81286	140,7	0,07904	140,1	-0,85575	140,1	0,10347	139,9	-0,39296	139,9	0,11083	140,5	-0,90707	140,5	0,09604
	141,5	-122998	141,5	0,0115	141,6	-0,8468	141,6	0,01119	141,2	-0,74536	141,2	0,02124	141,5	0,18909	141,5	0,031	141,4	-0,22363	141,4	0,04503	141	165027	141	0,06321	141,7	-0,71399	141,7	0,06009	141,1	-0,66065	141,1	0,07867	140,9	-0,47607	140,9	0,08426	141,5	-0,92554	141,5	0,07302
	142,5	-104979	142,5	0,00875	142,6	-0,89338	142,6	0,00851	142,2	-0,94504	142,2	0,01615	142,5	0,03651	142,5	0,02357	142,4	-0,50869	142,4	0,03423	142	160627	142	0,04806	142,7	-0,61906	142,7	0,04569	142,1	-121583	142,1	0,05981	141,9	-0,72018	141,9	0,06406	142,5	-0,96007	142,5	0,05552
	143,5	-15761	143,5	0,00665	143,6	-0,97249	143,6	0,00647	143,2	-0,90928	143,2	0,01228	143,5	0,00276	143,5	0,01792	143,4	-0,33804	143,4	0,02603	143	188313	143	0,03654	143,7	-0,79087	143,7	0,03474	143,1	-0,98408	143,1	0,04548	142,9	-0,52053	142,9	0,04871	143,5	-103093	143,5	0,04221
	144,5	-107642	144,5	0,00506	144,6	-0,78491	144,6	0,00492	144,2	-0,77441	144,2	0,00934	144,5	0,16296	144,5	0,01363	144,4	-0,16101	144,4	0,01979	144	162488	144	0,02778	144,7	-0,31006	144,7	0,02641	144,1	-0,8186	144,1	0,03458	143,9	-0,69763	143,9	0,03703	144,5	-101721	144,5	0,03209
	145,5	-0,99539	145,5	0,00384	145,6	-0,76475	145,6	0,00374	145,2	-0,53423	145,2	0,0071	145,5	0,37803	145,5	0,01036	145,4	-0,04329	145,4	0,01505	145	169797	145	0,02112	145,7	-0,37334	145,7	0,02008	145,1	-0,65855	145,1	0,02629	144,9	-0,4156	144,9	0,02816	145,5	-0,84194	145,5	0,0244
	146,5	-12863	146,5	0,00292	146,6	-0,72017	146,6	0,00284	146,2	-0,72593	146,2	0,0054	146,5	0,07295	146,5	0,00788	146,4	-0,12539	146,4	0,01144	146	198738	146	0,01606	146,7	-0,63291	146,7	0,01527	146,1	-0,76802	146,1	0,01999	145,9	-0,42751	145,9	0,02141	146,5	-105327	146,5	0,01855
	147,5	-102927	147,5	0,00222	147,6	-0,87612	147,6	0,00216	147,2	-0,75703	147,2	0,0041	147,5	0,08084	147,5	0,00599	147,4	-0,17607	147,4	0,0087	147	154714	147	0,01221	147,7	-0,6617	147,7	0,01161	147,1	-0,8439	147,1	0,0152	146,9	-0,61284	146,9	0,01628	147,5	-121812	147,5	0,01411
	148,5	-120427	148,5	0,00169	148,6	-0,83149	148,6	0,00164	148,2	-0,59495	148,2	0,00312	148,5	0,15852	148,5	0,00455	148,4	-0,25222	148,4	0,00661	148	155024	148	0,00928	148,7	-0,47532	148,7	0,00883	148,1	-0,78608	148,1	0,01155	147,9	-0,76712	147,9	0,01238	148,5	-0,96892	148,5	0,01072
	149,5	-141926	149,5	0,00128	149,6	-0,91277	149,6	0,00125	149,2	-0,92813	149,2	0,00237	149,5	-0,02217	149,5	0,00346	149,4	-0,228	149,4	0,00503	149	170928	149	0,00706	149,7	-0,70364	149,7	0,00671	149,1	-0,81951	149,1	0,00878	148,9	-0,54856	148,9	0,00941	149,5	-107844	149,5	0,00815
	150,5	-114277	150,5	97.6683	150,6	-0,90105	150,6	95.0284	150,2	-0,89285	150,2	0,0018	150,5	0,06768	150,5	0,00263	150,4	-0,2562	150,4	0,00382	150	126946	150	0,00537	150,7	-0,63845	150,7	0,0051	150,1	-110295	150,1	0,00668	149,9	-0,84702	149,9	0,00715	150,5	-106831	150,5	0,0062
	151,5	-129849	151,5	74.2578	151,6	-0,99985	151,6	72.2506	151,2	-0,88067	151,2	0,00137	151,5	0,0366	151,5	0,002	151,4	-0,5168	151,4	0,00291	151	156553	151	0,00408	151,7	-0,90874	151,7	0,00388	151,1	-12313	151,1	0,00508	150,9	-101924	150,9	0,00544	151,5	-110171	151,5	0,00471
	152,5	-156096	152,5	56.4586	152,6	-103389	152,6	54.9326	152,2	-0,90537	152,2	0,00104	152,5	0,17024	152,5	0,00152	152,4	-0,26516	152,4	0,00221	152	16269	152	0,0031	152,7	-0,63035	152,7	0,00295	152,1	-117537	152,1	0,00386	151,9	-108779	151,9	0,00414	152,5	-123333	152,5	0,00358
	153,5	-128375	153,5	42.9258	153,6	-0,91089	153,6	41.7656	153,2	-0,91894	153,2	79.2692	153,5	0,31451	153,5	0,00116	153,4	-0,09998	153,4	0,00168	153	150781	153	0,00236	153,7	-0,48956	153,7	0,00224	153,1	-100909	153,1	0,00294	152,9	-11535	152,9	0,00314	153,5	-116876	153,5	0,00272
	154,5	-151575	154,5	32.6368	154,6	-0,93652	154,6	31.7546	154,2	-0,76758	154,2	60.2689	154,5	-0,01306	154,5	87.9583	154,4	-0,10559	154,4	0,00128	154	17312	154	0,00179	154,7	-0,8064	154,7	0,0017	154,1	-107837	154,1	0,00223	153,9	-0,63953	153,9	0,00239	154,5	-142761	154,5	0,00207
	155,5	-154331	155,5	24.8139	155,6	-116824	155,6	24.1432	155,2	-107063	155,2	45.8228	155,5	-0,05625	155,5	66.8752	155,4	-0,30876	155,4	97.1164	155	152957	155	0,00136	155,7	-0,69526	155,7	0,0013	155,1	-107974	155,1	0,0017	154,9	-0,8604	154,9	0,00182	155,5	-114341	155,5	0,00158
	156,5	-141491	156,5	18.8662	156,6	-0,91999	156,6	18.3562	156,2	-100815	156,2	34.8393	156,5	0,13453	156,5	50.8457	156,4	-0,1249	156,4	73.8382	156	136934	156	0,00104	156,7	-0,56083	156,7	98.5474	156,1	-127382	156,1	0,00129	155,9	-0,85153	155,9	0,00138	156,5	-125145	156,5	0,0012
	157,5	-167319	157,5	14.3441	157,6	-0,93716	157,6	13.9564	157,2	-0,80037	157,2	26.4886	157,5	-0,18455	157,5	38.6583	157,4	-0,28581	157,4	56.1396	157	140164	157	78.8091	157,7	-101741	157,7	74.9262	157,1	-116482	157,1	98.0911	156,9	-0,72392	156,9	0,00105	157,5	-133542	157,5	91.0459
	158,5	-160979	158,5	10.9059	158,6	-127119	158,6	10.6111	158,2	-100071	158,2	20.1394	158,5	-0,02861	158,5	29.3921	158,4	-0,34561	158,4	42.6833	158	122822	158	5.9919	158,7	-0,88731	158,7	56.9669	158,1	-145808	158,1	74.5793	157,9	-0,94412	157,9	79.8784	158,5	-129705	158,5	69.2228
	159,5	-133084	159,5	8.29181	159,6	-102634	159,6	8.06769	159,2	-0,70683	159,2	15.3121	159,5	0,09018	159,5	2.2347	159,4	-0,35518	159,4	32.4524	159	135654	159	45.5568	159,7	-0,64812	159,7	43.3122	159,1	-120273	159,1	56.7031	158,9	-110518	158,9	6.0732	159,5	-104629	159,5	52.6305
	160,5	-139617	160,5	6.30431	160,6	-106025	160,6	6.13391	160,2	-0,6417	160,2	11.6419	160,5	-0,05022	160,5	16.9906	160,4	-0,17837	160,4	24.6737	160	152046	160	34.6371	160,7	-0,8303	160,7	32.9306	160,1	-114729	160,1	43.1117	159,9	-0,80312	159,9	46.1749	160,5	-137175	160,5	40.0153
	161,5	-132806	161,5	4.79321	161,6	-0,69543	161,6	4.66365	161,2	-0,89111	161,2	0.88514	161,5	0,02301	161,5	1.2918	161,4	-0,34216	161,4	18.7596	161	133069	161	26.3348	161,7	-0,54071	161,7	25.0373	161,1	-115582	161,1	32.7781	160,9	-118573	160,9	35.1071	161,5	-11994	161,5	30.4239
	162,5	-136784	162,5	3.64431	162,6	-0,7322	162,6	0.35458	162,2	-0,38349	162,2	6.72977	162,5	0,42574	162,5	9.82165	162,4	-0,07964	162,4	1.4263	162	147353	162	20.0225	162,7	-0,60597	162,7	1.9036	162,1	-0,89156	162,1	24.9214	161,9	-100133	161,9	26.6921	162,5	-113566	162,5	23.1314
	163,5	-140287	163,5	2.77079	163,6	-0,82034	163,6	2.69589	163,2	-0,41304	163,2	5.11669	163,5	0,10482	163,5	7.46746	163,4	0,31709	163,4	10.8443	163	165591	163	15.2232	163,7	-0,79372	163,7	14.4732	163,1	-0,7452	163,1	18.9479	162,9	-0,77916	162,9	20.2942	163,5	-0,91752	163,5	1.7587
	164,5	-135426	164,5	2.10665	164,6	-0,73137	164,6	0.20497	164,2	-0,6824	164,2	3.89025	164,5	0,33788	164,5	5.67755	164,4	-0,11008	164,4	8.24496	164	15634	164	11.5743	164,7	-0,44503	164,7	11.0041	164,1	-0,78063	164,1	14.4062	163,9	-104862	163,9	15.4298	164,5	-111415	164,5	13.3715
	165,5	-133423	165,5	0.16017	165,6	-100562	165,6	0.15584	165,2	-0,55896	165,2	2.95778	165,5	0,20276	165,5	4.31668	165,4	-0,23547	165,4	6.26869	165	17345	165	8.80002	165,7	-0,76612	165,7	8.36645	165,1	-0,94898	165,1	10.9531	164,9	-0,59595	164,9	11.7314	165,5	-120703	165,5	10.1664
	166,5	-12842	166,5	1.21778	166,6	-0,97813	166,6	1.18486	166,2	-0,52471	166,2	2.24882	166,5	0,24119	166,5	0.03282	166,4	-0,13447	166,4	4.76612	166	151804	166	6.69071	166,7	-0,61797	166,7	6.36106	166,1	-0,86863	166,1	8.32771	165,9	-0,71663	165,9	8.91943	166,5	-107376	166,5	7.72959
	167,5	-106624	167,5	0.925885	167,6	-0,6823	167,6	0.900858	167,2	-0,79458	167,2	1.70979	167,5	0,39739	167,5	2.49532	167,4	0,00137	167,4	3.62371	167	154326	167	5.08699	167,7	-0,59316	167,7	4.83635	167,1	-120146	167,1	6.33161	166,9	-108884	166,9	6.78149	167,5	-0,82686	167,5	5.87685
	168,5	-125348	168,5	0.703956	168,6	-109998	168,6	0.684928	168,2	-0,68677	168,2	1.29996	168,5	0,22882	168,5	1.89721	168,4	-0,26648	168,4	2.75513	168	197107	168	3.86767	168,7	-0,68842	168,7	3.67711	168,1	-0,9931	168,1	4.81396	167,9	-0,59186	167,9	5.15601	168,5	-0,98798	168,5	4.46821
	169,5	-168352	169,5	0.535222	169,6	-107234	169,6	0.520755	169,2	-0,68015	169,2	0.098837	169,5	-0,12969	169,5	1.44246	169,4	-0,22317	169,4	2.09474	169	156843	169	2.94061	169,7	-0,51389	169,7	2.79573	169,1	-105049	169,1	3.66008	168,9	-0,87234	168,9	3.92015	169,5	-10407	169,5	0.33972
	170,5	-138179	170,5	0.406932	170,6	-103191	170,6	0.395933	170,2	-0,80898	170,2	0.751463	170,5	0,20684	170,5	1.09671	170,4	0,01809	170,4	1.59265	170	141899	170	2.23576	170,7	-0,42519	170,7	2.12561	170,1	-0,91008	170,1	2.78278	169,9	-101499	169,9	2.98051	170,5	-100972	170,5	2.58291
	171,5	-152487	171,5	0.309393	171,6	-103294	171,6	0.030103	171,2	-0,79778	171,2	0.571342	171,5	-0,06124	171,5	0.833835	171,4	-0,3039	171,4	0.12109	171	15084	171	1.69986	171,7	-0,88585	171,7	1.61611	171,1	-114164	171,1	2.11577	170,9	-0,70973	170,9	0.22661	171,5	-107772	171,5	1.96381
	172,5	-157828	172,5	0.235233	172,6	-121768	172,6	0.228875	172,2	-0,91816	172,2	0.434395	172,5	-0,06705	172,5	0.063397	172,4	-0,28008	172,4	0.920653	172	145291	172	1.29242	172,7	-0,57716	172,7	1.22874	172,1	-108651	172,1	1.60863	171,9	-0,94994	171,9	1.72293	172,5	-105692	172,5	1.49309
	173,5	-138535	173,5	0.178849	173,6	-113552	173,6	0.174015	173,2	-103206	173,2	0.330273	173,5	0,28298	173,5	0.482011	173,4	-0,00164	173,4	0.699978	173	14595	173	0.982632	173,7	-0,54023	173,7	0.934219	173,1	-11127	173,1	1.22305	172,9	-0,98064	172,9	1.30995	173,5	-124644	173,5	1.13521
	174,5	-139093	174,5	0.013598	174,6	-0,98792	174,6	0.132305	174,2	-0,70947	174,2	0.251109	174,5	0,06403	174,5	0.366476	174,4	-0,06372	174,4	0.532197	174	140625	174	0.747101	174,7	-0,79547	174,7	0.710292	174,1	-110004	174,1	0.929893	173,9	-0,65204	173,9	0.995966	174,5	-1461	174,5	0.863105
	175,5	-126548	175,5	0.103387	175,6	-0,88577	175,6	0.100592	175,2	-0,91926	175,2	0.190919	175,5	0,29812	175,5	0.278634	175,4	-0,15361	175,4	0.404633	175	13561	175	0.568026	175,7	-0,49763	175,7	0.054004	175,1	-110171	175,1	0.707003	174,9	-0,89019	174,9	0.757239	175,5	-0,93821	175,5	0.656224
	176,5	-109003	176,5	0.0786055	176,6	-0,87573	176,6	0.0764808	176,2	-0,74927	176,2	0.145157	176,5	0,24664	176,5	0.211847	176,4	-0,13171	176,4	0.307645	176	151526	176	0.431873	176,7	-0,55621	176,7	0.410595	176,1	-123859	176,1	0.537539	175,9	-0,78424	175,9	0.575733	176,5	-0,94293	176,5	0.498931
	177,5	-15493	177,5	0.0597642	177,6	-0,97334	177,6	0.0581488	177,2	-0,72642	177,2	0.110364	177,5	-0,09654	177,5	0.161069	177,4	-0,18154	177,4	0.233904	177	154927	177	0.328356	177,7	-0,97221	177,7	0.312178	177,1	-111952	177,1	0.408694	176,9	-0,56393	176,9	0.437733	177,5	-128063	177,5	0.037934
	178,5	-143073	178,5	0.0454391	178,6	-107495	178,6	0.0442109	178,2	-0,92725	178,2	0.0839103	178,5	0,04108	178,5	0.122461	178,4	-0,2594	178,4	0.177839	178	110938	178	0.249651	178,7	-0,8924	178,7	0.237351	178,1	-126849	178,1	0.310733	177,9	-0,86566	177,9	0.332811	178,5	-119025	178,5	0.288415
	179,5	-123893	179,5	0.0345476	179,6	-122659	179,6	0.0336138	179,2	-0,96663	179,2	0.0637975	179,5	-0,04252	179,5	0.0931082	179,4	-0,2426	179,4	0.135212	179	131399	179	0.189811	179,7	-0,76857	179,7	0.180459	179,1	-13818	179,1	0.236252	178,9	-0,90758	178,9	0.253038	179,5	-122697	179,5	0.219283
	180,5	-150354	180,5	0.0262668	180,6	-106751	180,6	0.0255568	180,2	-0,90296	180,2	0.0485056	180,5	-0,04272	180,5	0.0707907	180,4	-0,13196	180,4	0.102802	180	127454	180	0.144315	180,7	-0,7937	180,7	0.137204	180,1	-132849	180,1	0.179624	179,9	-0,9386	179,9	0.192387	180,5	-107129	180,5	0.166723
	181,5	-112345	181,5	0.0199708	181,6	-105105	181,6	0.0019431	181,2	-11103	181,2	0.0368791	181,5	0,09567	181,5	0.0538226	181,4	-0,17644	181,4	0.0781613	181	102419	181	0.109723	181,7	-0,52723	181,7	0.104317	181,1	-134921	181,1	0.136569	180,9	-0,93419	180,9	0.146273	181,5	-103995	181,5	0.012676
	182,5	-133722	182,5	0.0151839	182,6	-114075	182,6	0.0147735	182,2	-0,90711	182,2	0.0280394	182,5	0,09271	182,5	0.0409216	182,4	-0,22107	182,4	0.0594265	182	133655	182	0.0834232	182,7	-0,883	182,7	0.0079313	182,1	-14588	182,1	0.103834	181,9	-0,78583	181,9	0.111212	182,5	-122369	182,5	0.0963765
	183,5	-145924	183,5	0.0115444	183,6	-0,95281	183,6	0.0112324	183,2	-0,74758	183,2	0.0213185	183,5	-0,25697	183,5	0.0031113	183,4	-0,16477	183,4	0.0451823	183	104277	183	0.0634272	183,7	-0,72189	183,7	0.0603022	183,1	-133214	183,1	0.0789458	182,9	-0,97831	182,9	0.0845552	183,5	-111561	183,5	0.0732756
	184,5	-121183	184,5	0.00877728	184,6	-109841	184,6	0.00854004	184,2	-0,71101	184,2	0.0162086	184,5	0,15023	184,5	0.0236554	184,4	-0,14849	184,4	0.0343524	184	1402	184	0.0482241	184,7	-0,52967	184,7	0.0458481	184,1	-14139	184,1	0.0060023	183,9	-102062	183,9	0.0642878	184,5	-0,93742	184,5	0.0557119
	185,5	-13075	185,5	0.00667342	185,6	-106934	185,6	0.00649304	185,2	-0,68897	185,2	0.0123235	185,5	0,24951	185,5	0.0179853	185,4	-0,03809	185,4	0.0261183	185	145459	185	0.0036665	185,7	-0,78284	185,7	0.0348586	185,1	-135645	185,1	0.0456358	184,9	-0,66223	184,9	0.0488784	185,5	-0,94788	185,5	0.0423581
	186,5	-130706	186,5	0.00507384	186,6	-0,9897	186,6	0.00049367	186,2	-0,5947	186,2	0.00936964	186,5	0,18428	186,5	0.0136744	186,4	0,22373	186,4	0.0198579	186	147175	186	0.0278767	186,7	-0,77439	186,7	0.0265032	186,1	-104219	186,1	0.0346972	185,9	-0,75955	185,9	0.0371625	186,5	-0,8947	186,5	0.0322051
	187,5	-121362	187,5	0.00385767	187,6	-0,91626	187,6	0.00037534	187,2	-0,86768	187,2	0.00712379	187,5	0,36951	187,5	0.0103967	187,4	-0,09045	187,4	0.0150981	187	146973	187	0.0211948	187,7	-0,51563	187,7	0.0201505	187,1	-142871	187,1	0.0263805	186,9	-0,70581	186,9	0.0282549	187,5	-10282	187,5	0.0244857
	188,5	-132258	188,5	0.00293301	188,6	-0,94829	188,6	0.00285373	188,2	-0,70864	188,2	0.00541626	188,5	0,27532	188,5	0.00790467	188,4	-0,06504	188,4	0.0114792	188	143267	188	0.0161145	188,7	-0,68508	188,7	0.0153206	188,1	-126348	188,1	0.0200572	187,9	-0,5593	187,9	0.0214824	188,5	-128645	188,5	0.0186167
	189,5	-139626	189,5	0.00222999	189,6	-100107	189,6	0.00216971	189,2	-0,66765	189,2	0.00411802	189,5	-0,03933	189,5	0.00600997	189,4	-0,11348	189,4	0.00872769	189	140098	189	0.0012252	189,7	-0,75799	189,7	0.0116483	189,1	-118748	189,1	0.0152496	188,9	-0,79036	188,9	0.0163332	189,5	-125771	189,5	0.0141544
	190,5	-124098	190,5	0.00169547	190,6	-114727	190,6	0.00164964	190,2	-0,87039	190,2	0.00313095	190,5	0,06249	190,5	0.00456941	190,4	-0,35947	190,4	0.00663571	190	118401	190	0.00931525	190,7	-0,79781	190,7	0.00885629	190,1	-14641	190,1	0.0115944	189,9	-101102	189,9	0.0124182	190,5	-120009	190,5	0.0107616
	191,5	-137214	191,5	0.00128908	191,6	-113188	191,6	0.00125423	191,2	-0,64138	191,2	0.00238048	191,5	-0,11995	191,5	0.00347415	191,4	-0,12949	191,4	0.00504517	191	149053	191	0.00708244	191,7	-0,80813	191,7	0.00673349	191,1	-120867	191,1	0.00881529	190,9	-0,66636	190,9	0.00944164	191,5	-140937	191,5	0.00818214
	192,5	-146804	192,5	0.000980094	192,6	-0,99277	192,6	0.000953602	192,2	-0,72258	192,2	0.00180989	192,5	-0,01028	192,5	0.00264142	192,4	-0,07014	192,4	0.00383588	192	12175	192	0.00538482	192,7	-0,66606	192,7	0.00511951	192,1	-135105	192,1	0.00670231	191,9	-0,79426	191,9	0.00717854	192,5	-103652	192,5	0.00622093
	193,5	-123969	193,5	0.000745171	193,6	-108545	193,6	0.000725029	193,2	-0,91894	193,2	0.00137607	193,5	0,1098	193,5	0.00200829	193,4	-0,05664	193,4	0.00291644	193	142505	193	0.00409411	193,7	-0,43768	193,7	0.00038924	193,1	-133221	193,1	0.00509581	192,9	-0,80084	192,9	0.00545789	193,5	-11308	193,5	0.00472981
	194,5	-140372	194,5	0.000566558	194,6	-102676	194,6	0.000551244	194,2	-0,38216	194,2	0.00104624	194,5	-0,04947	194,5	0.00152691	194,4	-0,01921	194,4	0.00221739	194	149551	194	0.00311278	194,7	-0,78895	194,7	0.00295941	194,1	-144552	194,1	0.00387438	193,9	-0,71642	193,9	0.00414966	194,5	-121012	194,5	0.00359611
	195,5	-127623	195,5	0.000430758	195,6	-0,946	195,6	0.000419114	195,2	-0,55027	195,2	7.9546e-05	195,5	0,10304	195,5	0.00116092	195,4	-0,06436	195,4	0.00168589	195	131489	195	0.00236666	195,7	-0,43985	195,7	0.00225006	195,1	-114845	195,1	0.00294571	194,9	-0,75021	194,9	0.00315501	195,5	-10681	195,5	0.00273414
	196,5	-101279	196,5	0.000327508	196,6	-0,72463	196,6	0.000318655	196,2	-0,753	196,2	0.000604793	196,5	0,4595	196,5	0.000882655	196,4	-0,03814	196,4	0.00128179	196	160098	196	0.00179939	196,7	-0,27339	196,7	0.00171073	196,1	-10939	196,1	0.00223964	195,9	-0,67717	195,9	0.00239878	196,5	-0,98521	196,5	0.00207878
	197,5	-132305	197,5	0.000249006	197,6	-109651	197,6	0.000242275	197,2	-0,6118	197,2	0.000459828	197,5	0,09212	197,5	0.000671088	197,4	-0,26381	197,4	0.000974556	197	163911	197	0.00136809	197,7	-0,54234	197,7	0.00130068	197,1	-109614	197,1	0.00170281	196,9	-0,53286	196,9	0.00018238	197,5	-115434	197,5	0.00158051
	198,5	-138875	198,5	0.000189321	198,6	-104326	198,6	0.000184203	198,2	-0,77261	198,2	3.4961e-05	198,5	0,09746	198,5	0.000510232	198,4	-0,31626	198,4	0.000740961	198	101714	198	0.00104016	198,7	-0,41689	198,7	0.000988916	198,1	-126519	198,1	0.00129466	197,9	-0,77317	197,9	0.00138665	198,5	-0,91902	198,5	0.00120167
	199,5	-122291	199,5	0.000143942	199,6	-0,96672	199,6	0.000140051	199,2	-0,87246	199,2	0.000265811	199,5	0,29845	199,5	0.000387933	199,4	-0,34141	199,4	0.000563357	199	119573	199	0.000790843	199,7	-0,30526	199,7	0.000751879	199,1	-129552	199,1	0.000984337	198,9	-0,74503	198,9	0.00105428	199,5	-0,92848	199,5	0.000913639
	200,5	-141848	200,5	1.0944e-05	200,6	-0,60789	200,6	0.000106482	200,2	-0,62566	200,2	0.000202097	200,5	0,12559	200,5	0.000294947	200,4	-0,16829	200,4	0.000428324	200	144187	200	0.000601283	200,7	-0,52056	200,7	0.000571658	200,1	-10792	200,1	0.000748397	199,9	-0,73164	199,9	0.000801574	200,5	-10303	200,5	0.000694645
	201,5	-125851	201,5	8.32077e-05	201,6	-0,8353	201,6	8.09586e-05	201,2	-0,90105	201,2	0.000153656	201,5	0,30936	201,5	2.2425e-05	201,4	-0,22651	201,4	0.000325657	201	133848	201	0.000457159	201,7	-0,42272	201,7	0.000434635	201,1	-111027	201,1	0.000569011	200,9	-0,8318	200,9	0.000609441	201,5	-0,97116	201,5	0.000528143
	202,5	-136542	202,5	6.32633e-05	202,6	-0,99353	202,6	6.15533e-05	202,2	-106775	202,2	0.000116825	202,5	0,08099	202,5	0.000170499	202,4	-0,3606	202,4	0.000247599	202	139587	202	0.000347581	202,7	-0,63971	202,7	0.000330456	202,1	-12807	202,1	0.000432622	201,9	-0,61371	201,9	0.000463362	202,5	-0,966	202,5	4.0155e-05
	203,5	-174585	203,5	4.80995e-05	203,6	-0,87097	203,6	4.67994e-05	203,2	-0,8114	203,2	8.88231e-05	203,5	0,06848	203,5	0.000129631	203,4	-0,203	203,4	0.000188251	203	13761	203	0.000264268	203,7	-0,72669	203,7	0.000251247	203,1	-124011	203,1	0.000328925	202,9	-0,67041	202,9	0.000352297	203,5	-108386	203,5	0.000305301
	204,5	-134837	204,5	3.65703e-05	204,6	-0,90395	204,6	3.55818e-05	204,2	-104914	204,2	6.75327e-05	204,5	0,31216	204,5	9.85595e-05	204,4	-0,15533	204,4	0.000143128	204	114736	204	0.000200924	204,7	-0,40193	204,7	0.000191025	204,1	-128652	204,1	0.000250084	203,9	-0,96001	203,9	0.000267853	204,5	-10582	204,5	0.000232122
	205,5	-137743	205,5	2.78046e-05	205,6	-0,7458	205,6	2.70531e-05	205,2	-0,85776	205,2	5.13456e-05	205,5	0,35805	205,5	7.49354e-05	205,4	-0,11782	205,4	0.000108821	205	165205	205	0.000152764	205,7	-0,57609	205,7	0.000145237	205,1	-111171	205,1	1.9014e-05	204,9	-0,59408	204,9	0.000203651	205,5	-104906	205,5	0.000176484
	206,5	-162776	206,5	2.114e-07	206,6	-0,92095	206,6	2.05686e-05	206,2	-0,93912	206,2	3.90383e-05	206,5	-0,13008	206,5	5.69738e-05	206,4	-0,31784	206,4	8.27375e-05	206	160723	206	0.000116147	206,7	-0,93399	206,7	0.000110425	206,1	-116777	206,1	0.000144565	205,9	-0,81565	205,9	0.000154837	206,5	-12685	206,5	0.000134182
	207,5	-133391	207,5	1.60729e-05	207,6	-0,88935	207,6	1.56384e-05	207,2	-0,98166	207,2	2.96811e-05	207,5	0,34834	207,5	4.33175e-05	207,4	-0,23111	207,4	6.29058e-05	207	116548	207	8.83075e-05	207,7	-0,32578	207,7	8.39567e-05	207,1	-142939	207,1	0.000109914	206,9	-109378	206,9	0.000117723	207,5	-0,99859	207,5	0.000102019
	208,5	-126251	208,5	1.22203e-05	208,6	-0,875	208,6	1.189e-07	208,2	-0,74536	208,2	2.25667e-05	208,5	0,2464	208,5	3.29346e-05	208,4	-0,26538	208,4	4.78277e-05	208	150781	208	6.71407e-05	208,7	-0,47992	208,7	6.38328e-05	208,1	-116449	208,1	8.35679e-05	207,9	-0,27545	207,9	8.95057e-05	208,5	-0,98993	208,5	7.75658e-05
	209,5	-136595	209,5	9.29118e-06	209,6	-0,95564	209,6	9.04004e-06	209,2	-0,72959	209,2	1.71576e-05	209,5	0,07655	209,5	2.50404e-05	209,4	-0,10378	209,4	3.63637e-05	209	108809	209	5.10475e-05	209,7	-0,56498	209,7	4.85324e-05	209,1	-115211	209,1	6.35372e-05	208,9	-0,86849	208,9	6.80518e-05	209,5	-0,7141	209,5	5.89738e-05
	210,5	-142766	210,5	7.06414e-06	210,6	-0,93757	210,6	6.8732e-07	210,2	-0,92612	210,2	1.3045e-06	210,5	0,17659	210,5	1.90383e-05	210,4	-0,39834	210,4	2.76475e-05	210	121138	210	3.88117e-05	210,7	-0,48911	210,7	3.68995e-05	210,1	-132551	210,1	4.83077e-05	209,9	-0,73696	209,9	5.17402e-05	210,5	-101641	210,5	4.48381e-05
	211,5	-169811	211,5	5.37091e-06	211,6	-0,99763	211,6	5.22573e-06	211,2	-0,67881	211,2	9.91821e-06	211,5	-0,03807	211,5	1.4475e-06	211,4	-0,34682	211,4	2.10206e-05	211	146638	211	2.95088e-05	211,7	-0,64689	211,7	2.80549e-05	211,1	-121791	211,1	3.67286e-05	210,9	-0,53854	210,9	3.93384e-05	211,5	-110021	211,5	3.40907e-05
	212,5	-169059	212,5	4.08353e-06	212,6	-0,78616	212,6	3.97316e-06	212,2	-0,83381	212,2	7.54088e-06	212,5	-0,05595	212,5	1.10054e-05	212,4	-0,3333	212,4	1.59821e-05	212	122366	212	2.24357e-05	212,7	-0,54652	212,7	2.13303e-05	212,1	-118868	212,1	2.7925e-06	211,9	-0,8424	211,9	2.99092e-05	212,5	-0,70792	212,5	2.59193e-05
	213,5	-12442	213,5	3.10474e-06	213,6	-101831	213,6	3.02082e-06	213,2	-0,67993	213,2	5.73337e-06	213,5	0,40497	213,5	8.36747e-06	213,4	-0,23706	213,4	1.21513e-05	213	141907	213	1.7058e-06	213,7	-0,34418	213,7	1.62176e-05	213,1	-118866	213,1	2.12316e-05	212,9	-0,71674	212,9	2.27401e-05	213,5	-11037	213,5	1.97066e-05
	214,5	-146475	214,5	2.36055e-06	214,6	-100217	214,6	2.29674e-06	214,2	-0,93718	214,2	4.35912e-06	214,5	-0,00393	214,5	6.36184e-06	214,4	-0,07759	214,4	9.23868e-06	214	149363	214	1.29693e-05	214,7	-0,86675	214,7	1.23303e-05	214,1	-113645	214,1	1.61425e-05	213,9	-0,71089	213,9	1.72895e-05	214,5	-132974	214,5	1.49831e-05
	215,5	-150538	215,5	1.79474e-06	215,6	-0,88042	215,6	1.74623e-06	215,2	-0,96194	215,2	3.31426e-06	215,5	0,21373	215,5	4.83694e-06	215,4	-0,11521	215,4	7.02422e-06	215	123235	215	9.86064e-06	215,7	-0,48385	215,7	9.37481e-06	215,1	-129393	215,1	1.22732e-05	214,9	-0,89347	214,9	1.31453e-05	215,5	-0,64491	215,5	1.13917e-05
	216,5	-117378	216,5	1.36455e-06	216,6	-0,76592	216,6	1.32767e-06	216,2	-0,85549	216,2	2.51985e-06	216,5	0,32805	216,5	3.67756e-06	216,4	-0,15147	216,4	5.34056e-06	216	134246	216	7.4971e-07	216,7	-0,44021	216,7	7.12773e-06	216,1	-115056	216,1	9.33141e-06	215,9	-0,31516	215,9	9.99444e-06	216,5	-0,61653	216,5	8.66119e-06
	217,5	-128661	217,5	1.03748e-06	217,6	-0,92757	217,6	1.00943e-06	217,2	-0,80064	217,2	1.91586e-06	217,5	-0,00926	217,5	2.79607e-06	217,4	-0,4883	217,4	4.06046e-06	217	167048	217	5.70009e-06	217,7	-0,8339	217,7	5.41925e-06	217,1	-113112	217,1	7.09472e-06	216,9	-0,41207	216,9	7.59883e-06	217,5	-108861	217,5	6.58516e-06
	218,5	-127587	218,5	7.888e-09	218,6	-0,82307	218,6	7.67479e-07	218,2	-0,87448	218,2	1.45664e-06	218,5	0,23036	218,5	2.12587e-06	218,4	-0,01675	218,4	3.08719e-06	218	138398	218	4.33382e-06	218,7	-0,14847	218,7	4.12029e-06	218,1	-14203	218,1	5.39416e-06	217,9	-0,86667	217,9	5.77744e-06	218,5	-0,55919	218,5	5.00674e-06
	219,5	-146006	219,5	5.99729e-07	219,6	-0,91885	219,6	5.83519e-07	219,2	-0,68281	219,2	1.10749e-06	219,5	0,12466	219,5	1.61631e-06	219,4	-0,0573	219,4	2.34721e-06	219	172549	219	3.29503e-06	219,7	-0,59688	219,7	3.13268e-06	219,1	-136929	219,1	4.10121e-06	218,9	-0,49553	218,9	4.39262e-06	219,5	-0,63987	219,5	3.80665e-06
	220,5	-151836	220,5	4.55978e-07	220,6	-0,96956	220,6	4.43653e-07	220,2	-0,96275	220,2	8.42033e-07	220,5	0,08894	220,5	1.22889e-06	220,4	-0,14944	220,4	1.7846e-07	220	152278	220	2.50523e-06	220,7	-0,50645	220,7	2.3818e-07	220,1	-130574	220,1	3.11818e-06	219,9	-0,61367	219,9	3.33974e-06	220,5	-0,8936	220,5	2.89422e-06
	221,5	-155752	221,5	3.46683e-07	221,6	-122202	221,6	3.37312e-07	221,2	-0,97771	221,2	6.40203e-07	221,5	0,23936	221,5	9.34333e-07	221,4	-0,41145	221,4	1.35684e-06	221	1296	221	1.90474e-06	221,7	-0,16729	221,7	1.81089e-06	221,1	-12999	221,1	2.37077e-06	220,9	-0,79268	220,9	2.53922e-06	221,5	-0,8572	221,5	2.20049e-06
	222,5	-157183	222,5	2.63585e-07	222,6	-107148	222,6	2.5646e-08	222,2	-0,98838	222,2	4.8675e-08	222,5	0,17378	222,5	7.10379e-07	222,4	-0,35012	222,4	1.03161e-06	222	146492	222	1.44819e-06	222,7	-0,45994	222,7	1.37683e-06	222,1	-155391	222,1	1.80251e-06	221,9	-0,67349	221,9	1.93058e-06	222,5	-110515	222,5	1.67305e-06
	223,5	-156842	223,5	2.00405e-07	223,6	-0,98901	223,6	1.94988e-07	223,2	-0,88819	223,2	3.70079e-07	223,5	-0,07355	223,5	5.40105e-07	223,4	-0,2633	223,4	7.84343e-07	223	144251	223	1.10106e-06	223,7	-0,57184	223,7	1.04682e-06	223,1	-132538	223,1	1.37046e-06	222,9	-0,59955	222,9	1.46784e-06	223,5	-113263	223,5	1.27203e-06
	224,5	-149874	224,5	1.52369e-07	224,6	-111448	224,6	1.48251e-07	224,2	-0,97502	224,2	2.81373e-07	224,5	0,17655	224,5	4.10645e-07	224,4	-0,49849	224,4	5.9634e-08	224	132468	224	8.37146e-07	224,7	-0,50719	224,7	7.959e-09	224,1	-162308	224,1	1.04197e-06	223,9	-0,80324	223,9	1.116e-08	224,5	-0,99813	224,5	9.67131e-07
	225,5	-141361	225,5	1.15847e-07	225,6	-115322	225,6	1.12716e-07	225,2	-0,53657	225,2	2.1393e-08	225,5	0,39962	225,5	3.12216e-07	225,4	-0,27996	225,4	4.53401e-07	225	175527	225	6.36487e-07	225,7	-0,20082	225,7	6.05128e-07	225,1	-127828	225,1	7.92215e-07	224,9	-0,60131	224,9	8.48505e-07	225,5	-0,61405	225,5	7.35315e-07
	226,5	-138037	226,5	8.80794e-08	226,6	-0,71057	226,6	8.56986e-08	226,2	-0,52527	226,2	1.62652e-07	226,5	0,10156	226,5	2.3738e-08	226,4	-0,00696	226,4	3.44724e-07	226	157983	226	4.83925e-07	226,7	-0,29614	226,7	4.60082e-07	226,1	-0,93848	226,1	6.02326e-07	225,9	-0,5498	225,9	6.45123e-07	226,5	-0,86487	226,5	5.59065e-07
	227,5	-128553	227,5	6.69673e-08	227,6	-108916	227,6	6.51572e-08	227,2	-0,92984	227,2	1.23665e-07	227,5	0,22228	227,5	1.80481e-07	227,4	-0,26328	227,4	2.62095e-07	227	167131	227	3.67931e-07	227,7	-0,45004	227,7	3.49803e-07	227,1	-114025	227,1	4.57952e-07	226,9	-0,6525	226,9	4.90491e-07	227,5	-0,68092	227,5	4.2506e-08
	228,5	-147682	228,5	5.09156e-08	228,6	-105864	228,6	4.95394e-08	228,2	-0,78152	228,2	9.40236e-08	228,5	0,16796	228,5	1.37221e-07	228,4	-0,37254	228,4	1.99273e-07	228	143498	228	2.7974e-08	228,7	-0,1954	228,7	2.65958e-07	228,1	-137352	228,1	3.48184e-07	227,9	-0,78068	227,9	3.72923e-07	228,5	-0,93397	228,5	3.23176e-07
	229,5	-141057	229,5	3.87115e-08	229,6	-103596	229,6	3.76651e-08	229,2	-0,9304	229,2	7.14867e-08	229,5	0,25654	229,5	1.0433e-08	229,4	-0,26748	229,4	1.51508e-07	229	166694	229	2.12688e-07	229,7	-0,32371	229,7	2.02209e-07	229,1	-131086	229,1	2.64726e-07	228,9	-0,73757	228,9	2.83536e-07	229,5	-0,84246	229,5	2.45713e-07
	230,5	-143267	230,5	2.94325e-08	230,6	-101509	230,6	2.8637e-09	230,2	-100193	230,2	5.43518e-08	230,5	0,26875	230,5	7.93227e-08	230,4	-0,28066	230,4	1.15193e-07	230	143623	230	1.61708e-07	230,7	-0,66904	230,7	1.53741e-07	230,1	-145869	230,1	2.01273e-07	229,9	-0,91274	229,9	2.15574e-07	230,5	-0,90789	230,5	1.86817e-07
	231,5	-145352	231,5	2.23777e-08	231,6	-101096	231,6	2.17729e-08	231,2	-0,81182	231,2	4.1324e-09	231,5	0,14951	231,5	6.03095e-08	231,4	-0,30598	231,4	8.75817e-08	231	170432	231	1.22948e-07	231,7	-0,59783	231,7	1.1689e-08	231,1	-125669	231,1	1.53029e-07	230,9	-0,80903	230,9	1.63902e-07	231,5	-105752	231,5	1.42038e-07
	232,5	-144701	232,5	1.70139e-08	232,6	-108626	232,6	1.65541e-08	232,2	-0,85886	232,2	3.14189e-08	232,5	-0,01183	232,5	4.58537e-08	232,4	-0,18325	232,4	6.65889e-08	232	16031	232	9.34778e-08	232,7	-0,58866	232,7	8.88722e-08	232,1	-13965	232,1	1.16349e-07	231,9	-0,82333	231,9	1.24616e-07	232,5	-109362	232,5	1.07992e-07
	233,5	-134583	233,5	1.29358e-08	233,6	-112317	233,6	1.25861e-08	233,2	-0,86133	233,2	2.38879e-08	233,5	0,33301	233,5	3.48628e-08	233,4	-0,34912	233,4	5.06279e-08	233	141724	233	7.10717e-08	233,7	-0,39636	233,7	6.75701e-08	233,1	-153479	233,1	8.84607e-08	232,9	-0,76685	232,9	9.47462e-08	233,5	-116943	233,5	8.21072e-08
	234,5	-151711	234,5	9.83516e-09	234,6	-107249	234,6	9.56932e-09	234,2	-0,86052	234,2	1.81622e-08	234,5	0,17734	234,5	2.65064e-08	234,4	-0,49751	234,4	3.84927e-08	234	164756	234	5.40363e-08	234,7	-0,56865	234,7	5.13739e-08	234,1	-121812	234,1	6.72572e-08	233,9	-0,79097	233,9	7.20361e-08	234,5	-106643	234,5	6.24266e-08
	235,5	-157701	235,5	7.47773e-09	235,6	-104719	235,6	7.27561e-09	235,2	-0,89561	235,2	1.38088e-08	235,5	-0,01268	235,5	2.0153e-09	235,4	-0,29763	235,4	2.92662e-08	235	1425	235	4.10841e-08	235,7	-0,51957	235,7	3.90599e-08	235,1	-135975	235,1	5.11361e-08	234,9	-1035	234,9	5.47695e-08	235,5	-113854	235,5	4.74633e-08
	236,5	-157133	236,5	5.68537e-09	236,6	-133889	236,6	5.53169e-09	236,2	-0,84785	236,2	1.04989e-08	236,5	0,10555	236,5	1.53224e-08	236,4	-0,39263	236,4	2.22513e-08	236	139468	236	3.12365e-08	236,7	-0,55922	236,7	2.96975e-08	236,1	-136117	236,1	3.88791e-08	235,9	-0,82653	235,9	4.16415e-08	236,5	-106168	236,5	3.60866e-08
	237,5	-15434	237,5	4.32262e-09	237,6	-121484	237,6	4.20578e-09	237,2	-0,99207	237,2	7.98238e-09	237,5	0,02521	237,5	1.16497e-08	237,4	-0,3219	237,4	1.69178e-08	237	139294	237	2.37493e-08	237,7	-0,51801	237,7	2.25792e-08	237,1	-143011	237,1	2.956e-10	236,9	-0,75226	236,9	3.16603e-08	237,5	-0,90057	237,5	2.74369e-08
	238,5	-128188	238,5	3.28651e-09	238,6	-118674	238,6	3.19768e-09	238,2	-0,9948	238,2	6.06905e-09	238,5	-0,01125	238,5	8.85737e-09	238,4	-0,51399	238,4	1.28627e-08	238	142393	238	1.80567e-08	238,7	-0,7614	238,7	1.71671e-08	238,1	-160251	238,1	2.24746e-08	237,9	-0,78499	237,9	2.40715e-08	238,5	-104531	238,5	2.08604e-08
	239,5	-131149	239,5	2.49876e-09	239,6	-0,96653	239,6	2.43121e-09	239,2	-0,96416	239,2	4.61434e-09	239,5	0,2587	239,5	6.73432e-09	239,4	-0,52657	239,4	9.77959e-09	239	132639	239	1.37286e-08	239,7	-0,44432	239,7	1.30522e-08	239,1	-132755	239,1	1.70876e-08	238,9	-0,84059	238,9	1.83017e-08	239,5	-0,83627	239,5	1.58603e-08
	240,5	-166392	240,5	1.89982e-09	240,6	-120681	240,6	1.84847e-09	240,2	-0,91426	240,2	3.50831e-09	240,5	0,12356	240,5	5.12014e-09	240,4	-0,30742	240,4	7.43548e-09	240	164004	240	1.0438e-09	240,7	-0,71394	240,7	9.92369e-09	240,1	-137991	240,1	1.29918e-08	239,9	-0,71086	239,9	1.39149e-08	240,5	-0,91013	240,5	1.20587e-08
	241,5	-132009	241,5	1.44444e-09	241,6	-106235	241,6	1.4054e-10	241,2	-0,97881	241,2	2.66739e-09	241,5	0,17979	241,5	3.89287e-09	241,4	-0,32881	241,4	5.65324e-09	241	129209	241	7.93605e-09	241,7	-0,4279	241,7	7.54504e-09	241,1	-130491	241,1	9.87775e-09	240,9	-0,722	240,9	1.05796e-08	241,5	-0,66836	241,5	9.16829e-09
	242,5	-11157	242,5	1.09822e-09	242,6	-108303	242,6	1.06853e-09	242,2	-0,66816	242,2	2.02803e-09	242,5	0,08938	242,5	2.95978e-09	242,4	-0,46526	242,4	4.29819e-09	242	174478	242	6.03382e-09	242,7	-0,58564	242,7	5.73654e-09	242,1	-121206	242,1	7.51011e-09	241,9	-0,53093	241,9	8.04373e-09	242,5	-0,91465	242,5	6.97071e-09
	243,5	-154799	243,5	8.34983e-10	243,6	-0,90703	243,6	8.12413e-10	243,2	-0,71023	243,2	1.54192e-09	243,5	-0,04457	243,5	2.25033e-09	243,4	-0,36106	243,4	3.26794e-09	243	151018	243	4.58755e-09	243,7	-0,60482	243,7	4.36153e-09	243,1	-108483	243,1	5.70998e-09	242,9	-0,71769	242,9	6.1157e-10	243,5	-0,78444	243,5	5.29987e-09
	244,5	-154559	244,5	6.34842e-10	244,6	-117529	244,6	6.17683e-10	244,2	-0,74158	244,2	1.17233e-09	244,5	0,23175	244,5	1.71094e-09	244,4	-0,50464	244,4	2.48464e-09	244	136487	244	3.48794e-09	244,7	-0,46076	244,7	3.3161e-10	244,1	-132599	244,1	4.34133e-09	243,9	-101215	243,9	4.6498e-10	244,5	-0,95038	244,5	4.02952e-09
	245,5	-159154	245,5	4.82674e-10	245,6	-119307	245,6	4.69628e-10	245,2	-0,96262	245,2	8.91333e-10	245,5	0,10438	245,5	1.30084e-09	245,4	-0,35549	245,4	1.88908e-09	245	152168	245	2.6519e-10	245,7	-0,60258	245,7	2.52125e-09	245,1	-139906	245,1	3.30074e-09	244,9	-104806	244,9	3.53527e-09	245,5	-0,98705	245,5	3.06367e-09
	246,5	-161667	246,5	3.6698e-11	246,6	-134085	246,6	3.57061e-10	246,2	-0,96443	246,2	6.77686e-10	246,5	0,06607	246,5	9.89037e-10	246,4	-0,47795	246,4	1.43628e-09	246	122219	246	2.01626e-09	246,7	-0,5179	246,7	1.91692e-09	246,1	-121414	246,1	2.50957e-09	245,9	-0,82329	245,9	2.68789e-09	246,5	-0,9946	246,5	2.32933e-09
	247,5	-125524	247,5	2.79017e-10	247,6	-132905	247,6	2.71476e-10	247,2	-108896	247,2	5.15249e-10	247,5	0,02833	247,5	7.51971e-10	247,4	-0,74136	247,4	1.09201e-09	247	103096	247	1.53297e-09	247,7	-0,74247	247,7	1.45745e-09	247,1	-156984	247,1	1.90804e-09	246,9	-0,97885	246,9	2.04362e-09	247,5	-104125	247,5	1.771e-11
	248,5	-150117	248,5	2.12139e-10	248,6	-115728	248,6	2.06405e-10	248,2	-0,77432	248,2	3.91747e-10	248,5	-0,16218	248,5	5.71728e-10	248,4	-0,48106	248,4	8.30265e-10	248	140105	248	1.16553e-09	248,7	-0,64138	248,7	1.1081e-10	248,1	-178569	248,1	1.4507e-10	247,9	-0,77378	247,9	1.55377e-09	248,5	-108918	248,5	1.3465e-10
	249,5	-191143	249,5	1.6129e-11	249,6	-116218	249,6	1.56931e-10	249,2	-100742	249,2	2.97847e-10	249,5	-0,02165	249,5	4.34688e-10	249,4	-0,63589	249,4	6.31255e-10	249	118452	249	8.86159e-10	249,7	-0,60496	249,7	8.42499e-10	249,1	-147542	249,1	1.10297e-09	248,9	-0,8251	248,9	1.18134e-09	249,5	-126702	249,5	1.02375e-09
	250,5	-149575	250,5	1.2263e-11	250,6	-102744	250,6	1.19315e-10	250,2	-123003	250,2	2.26455e-10	250,5	0,1417	250,5	3.30496e-10	250,4	-0,50691	250,4	4.79947e-10	250	121384	250	6.73752e-10	250,7	-0,4279	250,7	6.40557e-10	250,1	-141941	250,1	8.38598e-10	249,9	-10555	249,9	8.98183e-10	250,5	-0,94741	250,5	7.78367e-10
	251,5	-141616	251,5	9.32363e-11	251,6	-110239	251,6	9.07161e-11	251,2	-0,67351	251,2	1.72175e-10	251,5	0,24082	251,5	2.51278e-10	251,4	-0,71382	251,4	3.64907e-10	251	16251	251	5.12258e-10	251,7	-0,53557	251,7	4.87019e-10	251,1	-131626	251,1	6.37591e-10	250,9	-0,83259	250,9	6.82894e-10	251,5	-0,89248	251,5	5.91797e-10
	252,5	-160486	252,5	7.08881e-11	252,6	-118286	252,6	6.8972e-12	252,2	-0,90906	252,2	1.30906e-10	252,5	0,11731	252,5	1.91048e-10	252,4	-0,64783	252,4	2.77441e-10	252	143359	252	3.89473e-10	252,7	-0,75354	252,7	3.70284e-10	252,1	-130579	252,1	4.84764e-10	251,9	-103698	251,9	5.19208e-10	252,5	-0,97461	252,5	4.49947e-10
	253,5	-172922	253,5	5.38966e-11	253,6	-141909	253,6	5.24398e-11	253,2	-110786	253,2	9.95285e-11	253,5	0,07339	253,5	1.45255e-10	253,4	-0,68071	253,4	2.1094e-11	253	111428	253	2.96118e-10	253,7	-0,54219	253,7	2.81529e-10	253,1	-142275	253,1	3.68569e-10	252,9	-118865	252,9	3.94757e-10	253,5	-110874	253,5	3.42097e-10
	254,5	-176648	254,5	4.09779e-11	254,6	-124585	254,6	3.98703e-11	254,2	-0,97729	254,2	7.56721e-11	254,5	0,14478	254,5	1.10438e-10	254,4	-0,6355	254,4	1.60379e-10	254	125867	254	2.25141e-10	254,7	-0,69592	254,7	2.14048e-10	254,1	-160266	254,1	2.80225e-10	253,9	-0,84033	253,9	3.00136e-10	254,5	-0,98389	254,5	2.60099e-10
	255,5	-165205	255,5	3.11558e-11	255,6	-10446	255,6	3.03136e-11	255,2	-0,96597	255,2	5.7534e-12	255,5	0,28228	255,5	8.39669e-11	255,4	-0,38694	255,4	1.21937e-10	255	120098	255	1.71176e-10	255,7	-0,54983	255,7	1.62742e-10	255,1	-144915	255,1	2.13057e-10	254,9	-0,97886	254,9	2.28195e-10	255,5	-0,97603	255,5	1.97755e-10
	256,5	-146173	256,5	2.36879e-11	256,6	-11991	256,6	2.30476e-11	256,2	-0,93384	256,2	4.37434e-11	256,5	0,2608	256,5	6.38406e-11	256,4	-0,29211	256,4	9.27094e-11	256	152734	256	1.30146e-10	256,7	-0,59686	256,7	1.23734e-10	256,1	-138043	256,1	1.61989e-10	255,9	-0,81903	255,9	1.73498e-10	256,5	-0,94659	256,5	1.50354e-10
	257,5	-154292	257,5	1.80101e-11	257,6	-121587	257,6	1.75233e-11	257,2	-0,79995	257,2	3.32584e-11	257,5	0,38091	257,5	4.85384e-11	257,4	-0,32517	257,4	7.04875e-11	257	13366	257	9.89508e-11	257,7	-0,78347	257,7	9.40755e-11	257,1	-13344	257,1	1.23161e-10	256,9	-0,68821	256,9	1.31912e-10	257,5	-0,88521	257,5	1.14315e-10
	258,5	-136954	258,5	1.36932e-11	258,6	-115408	258,6	1.3323e-12	258,2	-0,77351	258,2	2.52865e-11	258,5	0,3464	258,5	3.6904e-12	258,4	-0,29961	258,4	5.35921e-11	258	1303	258	7.52329e-11	258,7	-0,60743	258,7	7.15262e-11	258,1	-123275	258,1	9.36399e-11	257,9	-0,82787	257,9	1.00293e-10	258,5	-0,88175	258,5	8.69144e-11
	259,5	-174977	259,5	1.0411e-12	259,6	-109563	259,6	1.01296e-11	259,2	-0,79946	259,2	1.92255e-11	259,5	0,21141	259,5	2.80583e-11	259,4	-0,32029	259,4	4.07464e-11	259	154106	259	5,72E-16	259,7	-0,71066	259,7	5.43818e-11	259,1	-1583	259,1	7.1195e-12	258,9	-0,75468	258,9	7.62537e-11	259,5	-0,82692	259,5	6.60816e-11
	260,5	-142986	260,5	7.91554e-12	260,6	-0,78474	260,6	7.70159e-12	260,2	-0,51218	260,2	1.46173e-11	260,5	0,54854	260,5	2.13329e-11	260,4	-0,11538	260,4	3.09797e-11	260	169771	260	4.34895e-11	260,7	-0,37778	260,7	4.13468e-11	260,1	-132368	260,1	5.413e-13	259,9	-0,73025	259,9	5.79761e-11	260,5	-0,81316	260,5	5.02422e-11
	261,5	-122992	261,5	6.01824e-12	261,6	-11709	261,6	5.85556e-12	261,2	-0,74122	261,2	1.11136e-11	261,5	0,28717	261,5	1.62196e-11	261,4	-0,22266	261,4	2.35541e-11	261	137085	261	3.30653e-11	261,7	-0,49213	261,7	3.14362e-11	261,1	-142292	261,1	4.11554e-11	260,9	-0,66254	260,9	4.40796e-11	261,5	-0,7453	261,5	3.81994e-11
	262,5	-149221	262,5	4.5757e-13	262,6	-115159	262,6	4.45202e-12	262,2	-0,78191	262,2	8.44974e-12	262,5	0,26279	262,5	1.23318e-11	262,4	-0,21748	262,4	1.79083e-11	262	132786	262	2.51398e-11	262,7	-0,67241	262,7	2.39012e-11	262,1	-149607	262,1	3.12907e-11	261,9	-0,90706	261,9	3.3514e-12	262,5	-0,80959	262,5	2.90433e-11
	263,5	-154219	263,5	3.47893e-12	263,6	-0,89629	263,6	3.3849e-13	263,2	-0,5408	263,2	6.42439e-12	263,5	0,18621	263,5	9.37596e-12	263,4	-0,17502	263,4	1.36158e-11	263	153655	263	1.91139e-11	263,7	-0,53958	263,7	1.81722e-11	263,1	-139019	263,1	2.37905e-11	262,9	-0,82664	262,9	2.54809e-11	263,5	-0,67708	263,5	2.20818e-11
	264,5	-150668	264,5	2.64505e-12	264,6	-111814	264,6	2.57356e-12	264,2	-0,74126	264,2	4.8845e-13	264,5	0,13151	264,5	7.1286e-13	264,4	-0,2176	264,4	1.03522e-11	264	148801	264	1.45324e-11	264,7	-0,40514	264,7	1.38164e-11	264,1	-151884	264,1	1.8088e-12	263,9	-0,86305	263,9	1.93733e-11	264,5	-0,81967	264,5	1.67889e-11
	265,5	-144305	265,5	2.01105e-12	265,6	-0,93396	265,6	1.95669e-12	265,2	-0,67309	265,2	3.71371e-12	265,5	0,17047	265,5	5.41992e-12	265,4	-0,51184	265,4	7.87082e-12	265	165003	265	1.10491e-11	265,7	-0,41913	265,7	1.05047e-11	265,1	-155255	265,1	1.37525e-11	264,9	-0,75568	264,9	1.47296e-11	265,5	-0,89874	265,5	1.27647e-11
	266,5	-1543	266,5	1.52901e-12	266,6	-109702	266,6	1.48768e-12	266,2	-0,64239	266,2	2.82356e-12	266,5	-0,03482	266,5	4.12079e-12	266,4	-0,26643	266,4	5.98423e-12	266	149558	266	8.40069e-12	266,7	-0,48528	266,7	7.9868e-13	266,1	-147459	266,1	1.04561e-11	265,9	-0,80281	265,9	1.1199e-12	266,5	-0,85989	266,5	9.70508e-12
	267,5	-126202	267,5	1.16252e-12	267,6	-122461	267,6	1.1311e-13	267,2	-0,80981	267,2	2.14677e-12	267,5	0,16522	267,5	3.13307e-12	267,4	-0,39624	267,4	4.54985e-12	267	125745	267	6.3871e-13	267,7	-0,35955	267,7	6.07241e-12	267,1	-14306	267,1	7.94981e-12	266,9	-112469	266,9	8.51468e-12	267,5	-0,8587	267,5	7.37883e-12
	268,5	-139491	268,5	8.8387e-14	268,6	-102752	268,6	8.59979e-13	268,2	-0,61575	268,2	1.6322e-13	268,5	-0,05165	268,5	2.38209e-12	268,4	-0,22105	268,4	3.45927e-12	268	144402	268	4.85615e-12	268,7	-0,52426	268,7	4.61689e-12	268,1	-144176	268,1	6.04429e-12	267,9	-0,69071	267,9	6.47376e-12	268,5	-0,77711	268,5	5.61017e-12
	269,5	-161038	269,5	6.72011e-13	269,6	-0,98374	269,6	6.53847e-13	269,2	-0,75505	269,2	1.24097e-12	269,5	0,24424	269,5	1.81112e-12	269,4	-0,20955	269,4	2.63011e-12	269	143784	269	3.69216e-12	269,7	-0,38079	269,7	3.51025e-12	269,1	-169578	269,1	4.59551e-12	268,9	-0,89631	268,9	4.92204e-12	269,5	-0,89578	269,5	4.26545e-12
	270,5	-1602	270,5	5.10934e-13	270,6	-103032	270,6	4.97124e-13	270,2	-0,71243	270,2	9.43519e-13	270,5	0,05925	270,5	1.377e-14	270,4	-0,42905	270,4	1.99969e-12	270	155266	270	2.80717e-12	270,7	-0,31216	270,7	2.66886e-12	270,1	-141582	270,1	3.49399e-12	269,9	-104343	269,9	3.74226e-12	270,5	-0,84126	270,5	3.24304e-12
	271,5	-18615	271,5	3.88466e-13	271,6	-107173	271,6	3.77966e-13	271,2	-0,6533	271,2	7.17363e-13	271,5	-0,0628	271,5	1.04694e-12	271,4	-0,43399	271,4	1.52037e-12	271	156904	271	2.13431e-12	271,7	-0,58628	271,7	2.02915e-12	271,1	-160176	271,1	2.65651e-12	270,9	-0,73318	270,9	2.84526e-12	271,5	-102776	271,5	2.46571e-12
	272,5	-154436	272,5	2.95353e-13	272,6	-109174	272,6	2.8737e-14	272,2	-0,84555	272,2	5.45416e-13	272,5	0,02864	272,5	7.95997e-13	272,4	-0,45303	272,4	1.15595e-12	272	140584	272	1.62273e-12	272,7	-0,24655	272,7	1.54278e-12	272,1	-162751	272,1	2.01976e-12	271,9	-105007	271,9	2.16327e-12	272,5	-111907	272,5	1.87469e-12
	273,5	-163079	273,5	2.24559e-13	273,6	-122774	273,6	2.18489e-13	273,2	-0,73447	273,2	4.14683e-13	273,5	0,27852	273,5	6.05202e-13	273,4	-0,48953	273,4	8.78875e-13	273	158796	273	1.23377e-12	273,7	-0,41624	273,7	1.17298e-12	273,1	-164692	273,1	1.53563e-12	272,9	-0,94802	272,9	1.64475e-12	273,5	-0,95562	273,5	1.42534e-12
	274,5	-190862	274,5	1.70734e-13	274,6	-0,99812	274,6	1.66119e-13	274,2	-0,99424	274,2	3.15286e-13	274,5	0,02412	274,5	4.60138e-13	274,4	-0,2853	274,4	6.68214e-13	274	157539	274	9.38042e-13	274,7	-0,81114	274,7	8.91826e-13	274,1	-158406	274,1	1.16755e-12	273,9	-0,98757	273,9	1.25051e-12	274,5	-0,97002	274,5	1.08369e-12
	275,5	-154298	275,5	1.2981e-14	275,6	-0,91545	275,6	1.26301e-13	275,2	-0,88808	275,2	2.39714e-13	275,5	0,09521	275,5	3.49846e-13	275,4	-0,34104	275,4	5.08047e-13	275	135601	275	7.13199e-13	275,7	-0,51693	275,7	6.7806e-14	275,1	-172508	275,1	8.87696e-13	274,9	-106119	274,9	9.5077e-14	275,5	-0,88734	275,5	8.23939e-13
	276,5	-15859	276,5	9.86951e-14	276,6	-0,95334	276,6	9.60274e-14	276,2	-0,8322	276,2	1.82256e-13	276,5	0,15421	276,5	2.6599e-14	276,4	-0,04695	276,4	3.86271e-13	276	180064	276	5.4225e-14	276,7	-0,34105	276,7	5.15533e-13	276,1	-149296	276,1	6.74921e-13	275,9	-0,94984	275,9	7.22876e-13	276,5	-0,71615	276,5	6.26446e-13
	277,5	-170725	277,5	7.50385e-14	277,6	-0,68399	277,6	7.30102e-14	277,2	-0,66865	277,2	1.3857e-14	277,5	0,13638	277,5	2.02234e-13	277,4	0,01582	277,4	2.93684e-13	277	170095	277	4.12276e-13	277,7	-0,56172	277,7	3.91963e-13	277,1	-124697	277,1	5.13146e-13	276,9	-0,75298	276,9	5.49607e-13	277,5	-0,70274	277,5	4.76291e-13
	278,5	-150475	278,5	5.70522e-14	278,6	-103609	278,6	5.55101e-14	278,2	-0,98618	278,2	1.05356e-13	278,5	0,01075	278,5	1.5376e-14	278,4	-0,23892	278,4	2.2329e-14	278	163728	278	3.13456e-13	278,7	-0,43424	278,7	2.98012e-13	278,1	-136745	278,1	3.90148e-13	277,9	-108517	277,9	4.1787e-14	278,5	-0,69005	278,5	3.62127e-13
	279,5	-149676	279,5	4.33771e-14	279,6	-102771	279,6	4.22047e-14	279,2	-0,71606	279,2	8.01026e-14	279,5	0,11908	279,5	1.16904e-13	279,4	-0,27429	279,4	1.69769e-13	279	170008	279	2.38322e-13	279,7	-0,51458	279,7	2.2658e-14	279,1	-13891	279,1	2.96632e-13	278,9	-0,91339	278,9	3.17709e-13	279,5	-0,53949	279,5	2.75327e-13
	280,5	-171448	280,5	3.29799e-14	280,6	-109937	280,6	3.20885e-14	280,2	-0,60584	280,2	6.09025e-14	280,5	0,16894	280,5	8.88831e-14	280,4	-0,10254	280,4	1.29076e-13	280	177258	280	1.81198e-13	280,7	-0,37744	280,7	1.7227e-14	280,1	-137012	280,1	2.25531e-13	279,9	-0,68713	279,9	2.41556e-13	280,5	-0,62403	280,5	2.09333e-13
	281,5	-154309	281,5	2.50748e-14	281,6	-122949	281,6	2.43971e-14	281,2	-0,6875	281,2	4.63045e-14	281,5	0,25842	281,5	6.75783e-14	281,4	-0,60718	281,4	9.81374e-14	281	17179	281	1.37766e-13	281,7	-0,31567	281,7	1.30978e-13	281,1	-141235	281,1	1.71473e-13	280,9	-0,83093	280,9	1.83656e-13	281,5	-0,70996	281,5	1.59157e-13
	282,5	-161736	282,5	1.90645e-14	282,6	-118806	282,6	1.85492e-14	282,2	-0,57432	282,2	3.52056e-14	282,5	0,00874	282,5	5.13802e-14	282,4	-0,34414	282,4	7.46145e-14	282	170613	282	1.04744e-13	282,7	-0,28159	282,7	9.95835e-14	282,1	-150056	282,1	1.30372e-13	281,9	-0,7366	281,9	1.39635e-13	282,5	-0,78118	282,5	1.21008e-13
	283,5	-171994	283,5	1.44949e-14	283,6	-11848	283,6	1.41031e-14	283,2	-0,73297	283,2	2.6767e-15	283,5	-0,2485	283,5	3.90647e-14	283,4	-0,34431	283,4	5.67298e-14	283	153476	283	7.96376e-14	283,7	-0,41894	283,7	7.57139e-14	283,1	-1611	283,1	9.91224e-14	282,9	-0,92702	282,9	1.06165e-13	283,5	-0,93722	283,5	9.20031e-14
	284,5	-171373	284,5	1.10205e-14	284,6	-137458	284,6	1.07227e-14	284,2	-104086	284,2	2.03511e-14	284,5	0,10146	284,5	2.97011e-14	284,4	-0,34097	284,4	4.3132e-15	284	125862	284	6.0549e-15	284,7	-0,35269	284,7	5.75658e-14	284,1	-169532	284,1	7.53634e-14	283,9	-11545	283,9	8.07182e-14	284,5	-0,87206	284,5	6.99505e-14
	285,5	-151292	285,5	8.37899e-15	285,6	-118684	285,6	8.15251e-15	285,2	-0,79941	285,2	1.54731e-14	285,5	0,05739	285,5	2.25819e-14	285,4	-0,1758	285,4	3.27935e-14	285	126778	285	4.60357e-14	285,7	-0,09928	285,7	4.37676e-14	285,1	-14441	285,1	5.72992e-14	284,9	-0,8486	284,9	6.13705e-14	285,5	-0,96495	285,5	5.31838e-14
	286,5	-175613	286,5	6.37059e-15	286,6	-112059	286,6	6.1984e-16	286,2	-0,73822	286,2	1.17643e-14	286,5	-0,0242	286,5	1.71692e-14	286,4	-0,11385	286,4	2.49331e-14	286	162216	286	3.50012e-14	286,7	-0,414	286,7	3.32768e-14	286,1	-135167	286,1	4.35649e-14	285,9	-0,9062	285,9	4.66604e-14	286,5	-0,82901	286,5	4.0436e-15
	287,5	-129739	287,5	4.8436e-16	287,6	-0,95949	287,6	4.71268e-15	287,2	-0,77924	287,2	8.94446e-15	287,5	0,08774	287,5	1.30538e-14	287,4	-0,05425	287,4	1.89568e-14	287	129971	287	2.66117e-14	287,7	-0,00305	287,7	2.53005e-14	287,1	-144881	287,1	3.31227e-14	286,9	-12484	286,9	3.54762e-14	287,5	-0,61942	287,5	3.07437e-14
	288,5	-129749	288,5	3.68262e-15	288,6	-0,96436	288,6	3.58308e-15	288,2	-0,37073	288,2	6.80052e-15	288,5	0,22363	288,5	9.92491e-15	288,4	-0,13464	288,4	1.4413e-15	288	181396	288	2.0233e-15	288,7	-0,02088	288,7	1.92361e-14	288,1	-132959	288,1	2.51834e-14	287,9	-0,57398	287,9	2.69727e-14	288,5	-0,57019	288,5	2.33746e-14
	289,5	-12578	289,5	2.79992e-15	289,6	-0,94722	289,6	2.72424e-15	289,2	-0,70164	289,2	5.17048e-15	289,5	0,13942	289,5	7.54597e-15	289,4	-0,28335	289,4	1.09583e-14	289	170466	289	1.53833e-14	289,7	0,09664	289,7	1.46254e-14	289,1	-129579	289,1	1.91471e-14	288,9	-0,66732	288,9	2.05075e-14	289,5	-0,53295	289,5	1.77719e-14
	290,5	-122358	290,5	2.12879e-15	290,6	-0,85259	290,6	2.07125e-15	290,2	-0,76833	290,2	3.93115e-15	290,5	0,16777	290,5	5.73724e-15	290,4	-0,10447	290,4	8.33164e-15	290	160186	290	1.1696e-15	290,7	0,08579	290,7	1.11197e-14	290,1	-139202	290,1	1.45576e-14	289,9	-0,61021	289,9	1.5592e-15	290,5	-0,6999	290,5	1.35121e-14
	291,5	-149198	291,5	1.61853e-15	291,6	-0,92947	291,6	1.57479e-15	291,2	-0,6407	291,2	2.98887e-15	291,5	-0,04081	291,5	4.36206e-15	291,4	-0,10894	291,4	6.3346e-16	291	17604	291	8.89254e-15	291,7	-0,08974	291,7	8.45441e-15	291,1	-127365	291,1	1.10683e-14	290,9	-0,6234	290,9	1.18547e-14	291,5	-0,65617	291,5	1.02733e-14
	292,5	-152639	292,5	1.23058e-15	292,6	-111899	292,6	1.19732e-15	292,2	-0,78545	292,2	2.27246e-15	292,5	-0,04568	292,5	3.3165e-16	292,4	-0,20674	292,4	4.81623e-15	292	147336	292	6.76105e-15	292,7	-0,05998	292,7	6.42794e-15	292,1	-155625	292,1	8.41526e-15	291,9	-0,8929	291,9	9.0132e-16	292,5	-0,76565	292,5	7.81085e-15
	293,5	-146761	293,5	9.35619e-16	293,6	-118308	293,6	9.10329e-16	293,2	-10092	293,2	1.72776e-15	293,5	0,27067	293,5	2.52156e-15	293,4	-0,22651	293,4	3.66181e-15	293	14199	293	5.14047e-15	293,7	-0,07299	293,7	4.8872e-16	293,1	-145341	293,1	6.39818e-15	292,9	-0,94557	292,9	6.85279e-15	293,5	-0,75094	293,5	5.93864e-15
	294,5	-178421	294,5	7.11357e-16	294,6	-121482	294,6	6.92129e-16	294,2	-0,76958	294,2	1.31363e-15	294,5	-0,23269	294,5	1.91715e-15	294,4	-0,33137	294,4	2.7841e-16	294	148056	294	3.90833e-15	294,7	-0,41521	294,7	3.71577e-15	294,1	-140574	294,1	4.86457e-15	293,9	-0,69746	293,9	5.21022e-15	294,5	-0,90847	294,5	4.51518e-15
	295,5	-133861	295,5	5.40849e-16	295,6	-0,9726	295,6	5.2623e-17	295,2	-0,80026	295,2	9.98761e-16	295,5	0,16567	295,5	1.45762e-15	295,4	-0,21487	295,4	2.11677e-15	295	143514	295	2.97153e-15	295,7	-0,0795	295,7	2.82512e-15	295,1	-148182	295,1	3.69856e-15	294,9	-0,93758	294,9	3.96136e-15	295,5	-0,55589	295,5	3.43292e-15
	296,5	-134823	296,5	4.1121e-17	296,6	-0,84311	296,6	4.00096e-16	296,2	-0,56621	296,2	7.59364e-16	296,5	0,52665	296,5	1.10824e-15	296,4	0,10466	296,4	1.60939e-15	296	169627	296	2.25927e-15	296,7	-0,07567	296,7	2.14796e-15	296,1	-137137	296,1	2.81204e-15	295,9	-0,63087	295,9	3.01184e-15	296,5	-0,45895	296,5	2.61007e-15
	297,5	-141923	297,5	3.12646e-16	297,6	-0,99258	297,6	3.04195e-16	297,2	-0,47274	297,2	5.77349e-16	297,5	0,19662	297,5	8.42602e-16	297,4	-0,08062	297,4	1.22363e-15	297	150124	297	1.71774e-15	297,7	-0,35036	297,7	1.6331e-16	297,1	-110068	297,1	2.13801e-15	296,9	-0,51354	296,9	2.28992e-15	297,5	-0,87528	297,5	1.98445e-15
	298,5	-126682	298,5	2.37706e-16	298,6	-107241	298,6	2.31281e-16	298,2	-0,65559	298,2	4.38962e-16	298,5	0,39053	298,5	6.40635e-16	298,4	-0,09929	298,4	9.30332e-16	298	136428	298	1.306e-17	298,7	-0,02155	298,7	1.24166e-15	298,1	-130825	298,1	1.62554e-15	297,9	-0,85564	297,9	1.74104e-15	298,5	-0,58921	298,5	1.50879e-15
	299,5	-135066	299,5	1.8073e-17	299,6	-100383	299,6	1.75845e-16	299,2	-0,60684	299,2	3.33745e-16	299,5	0,32671	299,5	4.87079e-16	299,4	0,04775	299,4	7.07337e-16	299	186553	299	9.92963e-16	299,7	-0,03689	299,7	9.44041e-16	299,1	-138848	299,1	1.23591e-15	298,9	-0,34348	298,9	1.32373e-15	299,5	-0,84761	299,5	1.14714e-15
	300,5	-159615	300,5	1.3741e-17	300,6	-102195	300,6	1.33696e-16	300,2	-0,5811	300,2	2.53749e-16	300,5	0,22794	300,5	3.70329e-16	300,4	-0,04438	300,4	5.37793e-16	300	142832	300	7.54956e-16	300,7	-0,17638	300,7	7.1776e-17	300,1	-150113	300,1	9.39669e-16	299,9	-0,516	299,9	1.00644e-15	300,5	-0,82833	300,5	8.72179e-16
Compound 181 - replicate 1 - in order of concentrations, starting with: 0.975 nM - 1.95 nM - 3.91 nM - 7.8 nM - 15.6 nM - 31.3 nM - 62.5 nM - 125 nM
	Xdata	Ydata	Xfit	Yfit	Xdata	Ydata	Xfit	Yfit	Xdata	Ydata	Xfit	Yfit	Xdata	Ydata	Xfit	Yfit	Xdata	Ydata	Xfit	Yfit	Xdata	Ydata	Xfit	Yfit	Xdata	Ydata	Xfit	Yfit	Xdata	Ydata	Xfit	Yfit	Xdata	Ydata	Xfit	Yfit
	-59,6	0,17247	-59,6	0	-60,3	0,26089	-60,3	0	-59,7	0,15671	-59,7	0	-60	0,19244	-60	0	-60,4	0,14222	-60,4	0	-60,2	0,52286	-60,2	0	-60	0,11371	-60	0	-60,4	0,14015	-60,4	0	-60,4	0,27076	-60,4	0
	-58,6	0,28965	-58,6	0	-59,3	0,13286	-59,3	0	-58,7	0,03401	-58,7	0	-59	-0,07434	-59	0	-59,4	0,09426	-59,4	0	-59,2	0,2259	-59,2	0	-59	0,07031	-59	0	-59,4	0,01296	-59,4	0	-59,4	0,2283	-59,4	0
	-57,6	0,08588	-57,6	0	-58,3	0,07239	-58,3	0	-57,7	0,01477	-57,7	0	-58	0,05792	-58	0	-58,4	0,12494	-58,4	0	-58,2	0,36981	-58,2	0	-58	0,10883	-58	0	-58,4	0,11591	-58,4	0	-58,4	0,09296	-58,4	0
	-56,6	0,09709	-56,6	0	-57,3	0,27578	-57,3	0	-56,7	-0,08792	-56,7	0	-57	0,36585	-57	0	-57,4	0,33015	-57,4	0	-57,2	0,25938	-57,2	0	-57	0,01367	-57	0	-57,4	0,24263	-57,4	0	-57,4	0,4438	-57,4	0
	-55,6	0,10397	-55,6	0	-56,3	0,10591	-56,3	0	-55,7	0,00737	-55,7	0	-56	0,05414	-56	0	-56,4	0,0767	-56,4	0	-56,2	0,4547	-56,2	0	-56	0,11993	-56	0	-56,4	0,2465	-56,4	0	-56,4	0,08768	-56,4	0
	-54,6	0,22461	-54,6	0	-55,3	0,16919	-55,3	0	-54,7	0,30774	-54,7	0	-55	0,25122	-55	0	-55,4	0,15222	-55,4	0	-55,2	0,36157	-55,2	0	-55	0,05957	-55	0	-55,4	0,12048	-55,4	0	-55,4	0,40344	-55,4	0
	-53,6	0,34565	-53,6	0	-54,3	0,14658	-54,3	0	-53,7	-0,01328	-53,7	0	-54	0,23059	-54	0	-54,4	0,35772	-54,4	0	-54,2	0,30178	-54,2	0	-54	0,34119	-54	0	-54,4	0,3897	-54,4	0	-54,4	0,34331	-54,4	0
	-52,6	0,32574	-52,6	0	-53,3	0,172	-53,3	0	-52,7	0,23511	-52,7	0	-53	0,51727	-53	0	-53,4	0,18549	-53,4	0	-53,2	0,52057	-53,2	0	-53	0,26276	-53	0	-53,4	0,53229	-53,4	0	-53,4	0,36249	-53,4	0
	-51,6	-0,07975	-51,6	0	-52,3	-0,11223	-52,3	0	-51,7	0,06609	-51,7	0	-52	0,22028	-52	0	-52,4	0,38578	-52,4	0	-52,2	0,13011	-52,2	0	-52	0,14545	-52	0	-52,4	0,25638	-52,4	0	-52,4	0,46268	-52,4	0
	-50,6	0,05233	-50,6	0	-51,3	0,14912	-51,3	0	-50,7	0,07732	-50,7	0	-51	0,28192	-51	0	-51,4	0,14945	-51,4	0	-51,2	0,04821	-51,2	0	-51	0,02582	-51	0	-51,4	0,00638	-51,4	0	-51,4	0,13346	-51,4	0
	-49,6	-0,08781	-49,6	0	-50,3	0,30769	-50,3	0	-49,7	-0,00105	-49,7	0	-50	0,31805	-50	0	-50,4	0,17911	-50,4	0	-50,2	0,14537	-50,2	0	-50	-0,01935	-50	0	-50,4	0,23649	-50,4	0	-50,4	0,52445	-50,4	0
	-48,6	0,0179	-48,6	0	-49,3	0,0449	-49,3	0	-48,7	0,01992	-48,7	0	-49	0,1084	-49	0	-49,4	0,25103	-49,4	0	-49,2	0,44619	-49,2	0	-49	-0,02502	-49	0	-49,4	0,32244	-49,4	0	-49,4	0,39556	-49,4	0
	-47,6	0,09711	-47,6	0	-48,3	-0,21558	-48,3	0	-47,7	-0,08337	-47,7	0	-48	0,08539	-48	0	-48,4	0,17023	-48,4	0	-48,2	0,19794	-48,2	0	-48	-0,18439	-48	0	-48,4	0,0014	-48,4	0	-48,4	0,10455	-48,4	0
	-46,6	-0,23066	-46,6	0	-47,3	-0,0499	-47,3	0	-46,7	-0,45437	-46,7	0	-47	-0,13062	-47	0	-47,4	-0,09014	-47,4	0	-47,2	0,0532	-47,2	0	-47	-0,44849	-47	0	-47,4	-0,02104	-47,4	0	-47,4	0,03364	-47,4	0
	-45,6	-0,02874	-45,6	0	-46,3	-0,29458	-46,3	0	-45,7	-0,06138	-45,7	0	-46	-0,12842	-46	0	-46,4	-0,02498	-46,4	0	-46,2	0,04922	-46,2	0	-46	-0,18262	-46	0	-46,4	0,0324	-46,4	0	-46,4	0,30632	-46,4	0
	-44,6	0,20211	-44,6	0	-45,3	0,01228	-45,3	0	-44,7	0,16973	-44,7	0	-45	0,12421	-45	0	-45,4	0,17435	-45,4	0	-45,2	0,24474	-45,2	0	-45	-0,17487	-45	0	-45,4	0,14689	-45,4	0	-45,4	0,23099	-45,4	0
	-43,6	-0,07654	-43,6	0	-44,3	0,01062	-44,3	0	-43,7	0,00818	-43,7	0	-44	0,29504	-44	0	-44,4	0,28345	-44,4	0	-44,2	0,18774	-44,2	0	-44	0,11194	-44	0	-44,4	0,11658	-44,4	0	-44,4	0,21594	-44,4	0
	-42,6	0,05618	-42,6	0	-43,3	0,05147	-43,3	0	-42,7	0,02996	-42,7	0	-43	0,2478	-43	0	-43,4	0,24729	-43,4	0	-43,2	0,11968	-43,2	0	-43	-0,16028	-43	0	-43,4	0,11399	-43,4	0	-43,4	0,01377	-43,4	0
	-41,6	0,06217	-41,6	0	-42,3	0,05071	-42,3	0	-41,7	-0,08464	-41,7	0	-42	0,19891	-42	0	-42,4	0,12374	-42,4	0	-42,2	0,30629	-42,2	0	-42	0,22919	-42	0	-42,4	0,4045	-42,4	0	-42,4	0,42648	-42,4	0
	-40,6	0,0556	-40,6	0	-41,3	-0,12183	-41,3	0	-40,7	0,18701	-40,7	0	-41	0,29205	-41	0	-41,4	0,28876	-41,4	0	-41,2	0,15363	-41,2	0	-41	-0,10468	-41	0	-41,4	0,30585	-41,4	0	-41,4	0,3349	-41,4	0
	-39,6	-0,06858	-39,6	0	-40,3	-0,11345	-40,3	0	-39,7	0,10759	-39,7	0	-40	0,14722	-40	0	-40,4	-0,04299	-40,4	0	-40,2	0,02739	-40,2	0	-40	-0,17871	-40	0	-40,4	0,00925	-40,4	0	-40,4	0,15855	-40,4	0
	-38,6	-0,1006	-38,6	0	-39,3	0,02187	-39,3	0	-38,7	0,04026	-38,7	0	-39	0,25043	-39	0	-39,4	0,11842	-39,4	0	-39,2	0,27689	-39,2	0	-39	-0,02252	-39	0	-39,4	0,00819	-39,4	0	-39,4	0,27504	-39,4	0
	-37,6	-0,00237	-37,6	0	-38,3	-0,37539	-38,3	0	-37,7	-0,02817	-37,7	0	-38	0,23035	-38	0	-38,4	-0,00447	-38,4	0	-38,2	0,21817	-38,2	0	-38	0,03638	-38	0	-38,4	-0,03889	-38,4	0	-38,4	0,28191	-38,4	0
	-36,6	-0,18883	-36,6	0	-37,3	0,14951	-37,3	0	-36,7	-0,10422	-36,7	0	-37	0,19049	-37	0	-37,4	0,13048	-37,4	0	-37,2	0,14083	-37,2	0	-37	-0,09027	-37	0	-37,4	0,02489	-37,4	0	-37,4	0,44066	-37,4	0
	-35,6	0,05222	-35,6	0	-36,3	-0,07954	-36,3	0	-35,7	-0,23186	-35,7	0	-36	0,1875	-36	0	-36,4	-0,03757	-36,4	0	-36,2	0,14424	-36,2	0	-36	-0,1167	-36	0	-36,4	0,00808	-36,4	0	-36,4	0,08047	-36,4	0
	-34,6	-0,0137	-34,6	0	-35,3	0,04375	-35,3	0	-34,7	0,12214	-34,7	0	-35	0,32385	-35	0	-35,4	0,21353	-35,4	0	-35,2	0,13887	-35,2	0	-35	0,03528	-35	0	-35,4	0,18411	-35,4	0	-35,4	0,23928	-35,4	0
	-33,6	-0,01877	-33,6	0	-34,3	0,02229	-34,3	0	-33,7	0,26799	-33,7	0	-34	0,30518	-34	0	-34,4	0,35068	-34,4	0	-34,2	0,19402	-34,2	0	-34	-0,05212	-34	0	-34,4	0,17527	-34,4	0	-34,4	0,16672	-34,4	0
	-32,6	-60.9815	-32,6	0	-33,3	0,26477	-33,3	0	-32,7	0,36743	-32,7	0	-33	0,33899	-33	0	-33,4	-0,07715	-33,4	0	-33,2	0,03198	-33,2	0	-33	0,21729	-33	0	-33,4	0,09705	-33,4	0	-33,4	0,21082	-33,4	0
	-31,6	0,33329	-31,6	0	-32,3	0,15227	-32,3	0	-31,7	0,38765	-31,7	0	-32	0,46649	-32	0	-32,4	0,46163	-32,4	0	-32,2	0,76027	-32,2	0	-32	0,47565	-32	0	-32,4	0,42367	-32,4	0	-32,4	0,68893	-32,4	0
	-30,6	0,05464	-30,6	0	-31,3	0,22654	-31,3	0	-30,7	0,02224	-30,7	0	-31	0,2428	-31	0	-31,4	0,55144	-31,4	0	-31,2	0,38174	-31,2	0	-31	0,07068	-31	0	-31,4	0,43218	-31,4	0	-31,4	0,62847	-31,4	0
	-29,6	-0,07721	-29,6	0	-30,3	-0,10535	-30,3	0	-29,7	-0,02246	-29,7	0	-30	0,091	-30	0	-30,4	-0,36469	-30,4	0	-30,2	0,05487	-30,2	0	-30	-0,21149	-30	0	-30,4	-0,13239	-30,4	0	-30,4	0,28534	-30,4	0
	-28,6	-0,10801	-28,6	0	-29,3	-0,16362	-29,3	0	-28,7	-0,10896	-28,7	0	-29	-0,04382	-29	0	-29,4	0,08726	-29,4	0	-29,2	0,12151	-29,2	0	-29	-0,29688	-29	0	-29,4	-0,16018	-29,4	0	-29,4	0,16453	-29,4	0
	-27,6	0,04008	-27,6	0	-28,3	-0,18086	-28,3	0	-27,7	0,05086	-27,7	0	-28	0,08344	-28	0	-28,4	-0,14335	-28,4	0	-28,2	-0,14586	-28,2	0	-28	-0,13007	-28	0	-28,4	-0,27897	-28,4	0	-28,4	-0,05106	-28,4	0
	-26,6	-0,28532	-26,6	0	-27,3	-0,26494	-27,3	0	-26,7	-0,26472	-26,7	0	-27	-0,01532	-27	0	-27,4	0,09147	-27,4	0	-27,2	-0,0337	-27,2	0	-27	-0,34137	-27	0	-27,4	0,07499	-27,4	0	-27,4	0,05277	-27,4	0
	-25,6	-0,35476	-25,6	0	-26,3	-0,28059	-26,3	0	-25,7	-0,22564	-25,7	0	-26	-0,30701	-26	0	-26,4	-0,15	-26,4	0	-26,2	-0,4605	-26,2	0	-26	-0,10022	-26	0	-26,4	-0,01414	-26,4	0	-26,4	0,01138	-26,4	0
	-24,6	-0,20266	-24,6	0	-25,3	-0,34749	-25,3	0	-24,7	-0,35295	-24,7	0	-25	-0,16223	-25	0	-25,4	-0,20017	-25,4	0	-25,2	-0,12896	-25,2	0	-25	-0,37732	-25	0	-25,4	-0,29136	-25,4	0	-25,4	-0,28965	-25,4	0
	-23,6	0,00718	-23,6	0	-24,3	-0,02656	-24,3	0	-23,7	0,06526	-23,7	0	-24	0,14734	-24	0	-24,4	-0,03428	-24,4	0	-24,2	-0,1552	-24,2	0	-24	-0,2229	-24	0	-24,4	0,11135	-24,4	0	-24,4	0,18093	-24,4	0
	-22,6	-0,14342	-22,6	0	-23,3	0,10679	-23,3	0	-22,7	-0,02988	-22,7	0	-23	-0,04352	-23	0	-23,4	0,23778	-23,4	0	-23,2	-0,14884	-23,2	0	-23	-0,00201	-23	0	-23,4	-0,12867	-23,4	0	-23,4	0,3745	-23,4	0
	-21,6	-0,02499	-21,6	0	-22,3	-0,07966	-22,3	0	-21,7	0,02229	-21,7	0	-22	-0,01105	-22	0	-22,4	0,15841	-22,4	0	-22,2	-0,10997	-22,2	0	-22	-0,01837	-22	0	-22,4	-0,08036	-22,4	0	-22,4	0,17489	-22,4	0
	-20,6	-0,16759	-20,6	0	-21,3	0,16025	-21,3	0	-20,7	-0,28098	-20,7	0	-21	0,0473	-21	0	-21,4	0,12645	-21,4	0	-21,2	-0,07438	-21,2	0	-21	-0,19745	-21	0	-21,4	-0,28261	-21,4	0	-21,4	0,07225	-21,4	0
	-19,6	-0,06427	-19,6	0	-20,3	0,08386	-20,3	0	-19,7	-0,27686	-19,7	0	-20	-0,14435	-20	0	-20,4	-0,06793	-20,4	0	-20,2	-0,3194	-20,2	0	-20	-0,086	-20	0	-20,4	-0,20831	-20,4	0	-20,4	0,04144	-20,4	0
	-18,6	-0,03651	-18,6	0	-19,3	-0,08213	-19,3	0	-18,7	-0,37185	-18,7	0	-19	0,04376	-19	0	-19,4	0,13014	-19,4	0	-19,2	-0,15512	-19,2	0	-19	-0,20099	-19	0	-19,4	-0,07042	-19,4	0	-19,4	0,12538	-19,4	0
	-17,6	-0,05181	-17,6	0	-18,3	-0,13101	-18,3	0	-17,7	-0,04673	-17,7	0	-18	0,16003	-18	0	-18,4	-0,06465	-18,4	0	-18,2	-0,14536	-18,2	0	-18	-0,11792	-18	0	-18,4	-0,06624	-18,4	0	-18,4	0,20415	-18,4	0
	-16,6	0,04532	-16,6	0	-17,3	-0,03718	-17,3	0	-16,7	-0,14714	-16,7	0	-17	0,1297	-17	0	-17,4	-0,04471	-17,4	0	-17,2	0,03749	-17,2	0	-17	-0,08344	-17	0	-17,4	0,07089	-17,4	0	-17,4	-0,3361	-17,4	0
	-15,6	0,1158	-15,6	0	-16,3	-0,08047	-16,3	0	-15,7	-0,1113	-15,7	0	-16	0,3114	-16	0	-16,4	0,05352	-16,4	0	-16,2	0,25576	-16,2	0	-16	0,17676	-16	0	-16,4	-0,05159	-16,4	0	-16,4	0,30168	-16,4	0
	-14,6	-0,05422	-14,6	0	-15,3	0,1447	-15,3	0	-14,7	0,08455	-14,7	0	-15	0,14941	-15	0	-15,4	0,32351	-15,4	0	-15,2	-0,02324	-15,2	0	-15	0,18823	-15	0	-15,4	0,20083	-15,4	0	-15,4	0,29385	-15,4	0
	-13,6	-0,10721	-13,6	0	-14,3	0,19563	-14,3	0	-13,7	0,02703	-13,7	0	-14	0,08954	-14	0	-14,4	0,37736	-14,4	0	-14,2	0,14684	-14,2	0	-14	0,27948	-14	0	-14,4	-0,02548	-14,4	0	-14,4	0,18876	-14,4	0
	-12,6	-0,03236	-12,6	0	-13,3	0,11807	-13,3	0	-12,7	-0,16262	-12,7	0	-13	-0,07513	-13	0	-13,4	0,15248	-13,4	0	-13,2	0,25284	-13,2	0	-13	-0,05902	-13	0	-13,4	0,18092	-13,4	0	-13,4	0,16029	-13,4	0
	-11,6	-0,21873	-11,6	0	-12,3	-0,04033	-12,3	0	-11,7	0,09978	-11,7	0	-12	0,10046	-12	0	-12,4	-0,17947	-12,4	0	-12,2	-0,07026	-12,2	0	-12	0,14233	-12	0	-12,4	0,11887	-12,4	0	-12,4	0,21897	-12,4	0
	-10,6	-0,1827	-10,6	0	-11,3	-0,2054	-11,3	0	-10,7	-0,04424	-10,7	0	-11	-0,05292	-11	0	-11,4	-0,17326	-11,4	0	-11,2	0,03529	-11,2	0	-11	-0,14801	-11	0	-11,4	-0,14176	-11,4	0	-11,4	0,04464	-11,4	0
	-9,6	0,08318	-9,6	0	-10,3	0,01101	-10,3	0	-9,7	0,171	-9,7	0	-10	0,01062	-10	0	-10,4	-0,14507	-10,4	0	-10,2	0,02207	-10,2	0	-10	0,13892	-10	0	-10,4	-0,09905	-10,4	0	-10,4	-0,09575	-10,4	0
	-8,6	0,02615	-8,6	0	-9,3	0,27229	-9,3	0	-8,7	-0,14216	-8,7	0	-9	0,02759	-9	0	-9,4	0,00535	-9,4	0	-9,2	0,19512	-9,2	0	-9	-0,0813	-9	0	-9,4	0,12876	-9,4	0	-9,4	0,24204	-9,4	0
	-7,6	0,12587	-7,6	0	-8,3	-0,09561	-8,3	0	-7,7	-0,04355	-7,7	0	-8	-0,14288	-8	0	-8,4	-0,17921	-8,4	0	-8,2	-0,02128	-8,2	0	-8	-0,16156	-8	0	-8,4	-0,12452	-8,4	0	-8,4	-0,09559	-8,4	0
	-6,6	-0,27669	-6,6	0	-7,3	-0,18915	-7,3	0	-6,7	-0,31083	-6,7	0	-7	-0,07672	-7	0	-7,4	0,04769	-7,4	0	-7,2	0,09401	-7,2	0	-7	-0,091	-7	0	-7,4	-0,16374	-7,4	0	-7,4	-0,60197	-7,4	0
	-5,6	-0,17338	-5,6	0	-6,3	-0,34442	-6,3	0	-5,7	-0,53768	-5,7	0	-6	-0,38593	-6	0	-6,4	-0,26009	-6,4	0	-6,2	-0,76162	-6,2	0	-6	-0,5943	-6	0	-6,4	-0,1672	-6,4	0	-6,4	-0,20809	-6,4	0
	-4,6	-0,33635	-4,6	0	-5,3	-0,12185	-5,3	0	-4,7	-0,16013	-4,7	0	-5	-0,28064	-5	0	-5,4	-0,09626	-5,4	0	-5,2	-0,25144	-5,2	0	-5	-0,25037	-5	0	-5,4	-0,03572	-5,4	0	-5,4	-0,27436	-5,4	0
	-3,6	-0,15261	-3,6	0	-4,3	-0,29658	-4,3	0	-3,7	-0,20842	-3,7	0	-4	-0,15735	-4	0	-4,4	-0,18027	-4,4	0	-4,2	-0,25823	-4,2	0	-4	-0,12671	-4	0	-4,4	-0,34324	-4,4	0	-4,4	-0,23069	-4,4	0
	-2,6	-0,24921	-2,6	0	-3,3	-0,69886	-3,3	0	-2,7	-0,0077	-2,7	0	-3	-0,55499	-3	0	-3,4	-0,57123	-3,4	0	-3,2	-0,70771	-3,2	0	-3	-0,53339	-3	0	-3,4	-0,54352	-3,4	0	-3,4	-0,61334	-3,4	0
	-1,6		-1,6	0	-2,3		-2,3	0	-1,7		-1,7	0	-2		-2	0	-2,4	0,01294	-2,4	0	-2,2		-2,2	0	-2		-2	0	-2,4	0,38745	-2,4	0	-2,4	0,19812	-2,4	0
	-0,6		-0,6	0	-1,3		-1,3	0	-0,7		-0,7	0	-1		-1	0	-1,4		-1,4	0	-1,2		-1,2	0	-1		-1	0	-1,4		-1,4	0	-1,4		-1,4	0
	0,4		0,4	0,06048	-0,3		-0,3	0	0,3		0,3	146102	0		0	0	-0,4		-0,4	0	-0,2		-0,2	0	0		0	0	-0,4		-0,4	0	-0,4		-0,4	0
	1,4		1,4	0,08532	0,70001		0,70001	114489	1,3		1,3	156058	1		1	19489	0,6		0,6	110158	0,8		0,8	149411	1		1	0,89015	0,6		0,6	0,76795	0,6		0,6	171807
	2,4		2,4	0,11	1,7		1,7	119445	2,3		2,3	16594	2		2	214596	1,6		1,6	149564	1,8		1,8	188714	2		2	166802	1,6		1,6	230855	1,6		1,6	469001
	3,4	-0,0447	3,4	0,13453	2,7	-0,6125	2,7	124367	3,3	0,57624	3,3	175745	3	0,81531	3	234115	2,6	0,30752	2,6	188455	2,8	0,71174	2,8	227501	3	142249	3	242934	2,6	208865	2,6	379046	2,6	43478	2,6	742384
	4,4	0,19042	4,4	0,1589	3,7	-0,2595	3,7	129256	4,3	111106	4,3	185476	4	147369	4	253448	3,6	128126	3,6	226825	3,8	151273	3,8	265766	4	240863	4	317362	3,6	395814	3,6	521007	3,6	762001	3,6	989097
	5,4	-0,06005	5,4	0,18312	4,7	0,11851	4,7	134113	5,3	139285	5,3	195132	5	185907	5	272595	4,6	187902	4,6	264669	4,8	214816	4,8	303504	5	329901	5	390042	4,6	602465	4,6	656379	4,6	100642	4,6	120658
	6,4	-0,02136	6,4	0,20719	5,7	0,39063	5,7	138936	6,3	158594	6,3	204712	6	226721	6	291554	5,6	246411	5,6	301981	5,8	270068	5,8	340709	6	420056	6	460929	5,6	717773	5,6	784814	5,6	123696	5,6	139299
	7,4	0,26569	7,4	0,23111	6,7	0,57068	6,7	143727	7,3	189063	7,3	214218	7	240692	7	310326	6,6	311115	6,6	338756	6,8	344818	6,8	377376	7	515936	7	529979	6,6	851727	6,6	905984	6,6	141671	6,6	15477
	8,4	0,66531	8,4	0,25487	7,7	0,56392	7,7	148486	8,3	231194	8,3	223649	8	277649	8	328909	7,6	358726	7,6	374988	7,8	398467	7,8	413499	8	600781	8	59715	7,6	990281	7,6	10196	7,6	157831	7,6	167168
	9,4	0,27621	9,4	0,27849	8,7	0,95112	8,7	153211	9,3	246221	9,3	233006	9	347003	9	347305	8,6	419401	8,6	410673	8,8	457811	8,8	449075	9	679987	9	662403	8,6	114517	8,6	112542	8,6	171718	8,6	176754
	10,4	0,36628	10,4	0,30195	9,7	111973	9,7	157905	10,3	23279	10,3	242288	10	320593	10	365512	9,6	445305	9,6	445807	9,8	471304	9,8	484097	10	727173	10	725698	9,6	120542	9,6	122326	9,6	18043	9,6	183916
	11,4	0,37344	11,4	0,32527	10,7	0,89876	10,7	162566	11,3	26093	11,3	251496	11	373621	11	38353	10,6	47186	10,6	480383	10,8	525408	10,8	518562	11	808789	11	787001	10,6	12928	10,6	131304	10,6	188874	10,6	189107
	12,4	0,40815	12,4	0,34844	11,7	111838	11,7	167195	12,3	261746	12,3	26063	12	389148	12	401359	11,6	497991	11,6	514399	11,8	561306	11,8	552464	12	86748	12	846281	11,6	138115	11,6	139475	11,6	191362	11,6	192777
	13,4	0,40658	13,4	0,37146	12,7	114424	12,7	171792	13,3	265374	13,3	26969	13	404913	13	418999	12,6	541593	12,6	547849	12,8	577733	12,8	585802	13	939996	13	903509	12,6	147167	12,6	146848	12,6	195402	12,6	19532
	14,4	0,78186	14,4	0,39433	13,7	151758	13,7	176358	14,3	291956	14,3	278676	14	451172	14	436449	13,6	616492	13,6	580731	13,8	623669	13,8	618569	14	10074	14	958662	13,6	153613	13,6	153445	13,6	198567	13,6	197057
	15,4	0,59755	15,4	0,41706	14,7	130051	14,7	180891	15,3	294863	15,3	287589	15	473419	15	45371	14,6	625499	14,6	613041	14,8	664718	14,8	650764	15	10659	15	101172	14,6	161377	14,6	159296	14,6	200332	14,6	198231
	16,4	0,53494	16,4	0,43965	15,7	160823	15,7	185393	16,3	285735	16,3	296429	16	454053	16	470781	15,6	681919	15,6	644775	15,8	676885	15,8	682382	16	108828	16	106267	15,6	164922	15,6	164441	15,6	200501	15,6	199018
	17,4	0,56794	17,4	0,46208	16,7	152036	16,7	189864	17,3	294998	17,3	305195	17	483154	17	487663	16,6	699761	16,6	67593	16,8	703176	16,8	713422	17	116254	17	11115	16,6	169206	16,6	168927	16,6	20137	16,6	199543
	18,4	0,5679	18,4	0,48438	17,7	171736	17,7	194303	18,3	307866	18,3	313889	18	498987	18	504354	17,6	7,28	17,6	706504	17,8	733489	17,8	743879	18	121956	18	115822	17,6	174042	17,6	172808	17,6	202086	17,6	199893
	19,4	0,44934	19,4	0,50653	18,7	165723	18,7	198711	19,3	325134	19,3	322509	19	496436	19	520856	18,6	748023	18,6	736495	18,8	778235	18,8	773753	19	124055	19	120282	18,6	178071	18,6	176141	18,6	204095	18,6	200124
	20,4	0,74368	20,4	0,52854	19,7	169783	19,7	203089	20,3	339116	20,3	331058	20	529456	20	537169	19,6	760349	19,6	765901	19,8	785125	19,8	803042	20	127506	20	124531	19,6	179093	19,6	178982	19,6	201649	19,6	200278
	21,4	0,55931	21,4	0,55041	20,7	212905	20,7	207435	21,3	334006	21,3	339533	21	53913	21	553291	20,6	823866	20,6	794719	20,8	832731	20,8	831743	21	132918	21	128572	20,6	183999	20,6	18139	20,6	204038	20,6	200379
	22,4	0,78466	22,4	0,57214	21,7	228542	21,7	21175	22,3	344346	22,3	347937	22	543463	22	569225	21,6	841493	21,6	82295	21,8	871854	21,8	859856	22	134969	22	132406	21,6	186641	21,6	18342	21,6	201305	21,6	200446
	23,4	0,56606	23,4	0,59372	22,7	238997	22,7	216035	23,3	354216	23,3	356269	23	578174	23	584968	22,6	873862	22,6	850592	22,8	894475	22,8	88738	23	14017	23	136037	22,6	18758	22,6	185121	22,6	202676	22,6	200491
	24,4	0,63123	24,4	0,61517	23,7	249756	23,7	220289	24,3	377637	24,3	364529	24	593799	24	600523	23,6	894373	23,6	877645	23,8	930371	23,8	914315	24	141803	24	139468	23,6	188015	23,6	186542	23,6	203516	23,6	20052
	25,4	0,801	25,4	0,63648	24,7	252581	24,7	224513	25,3	388435	25,3	372718	25	612427	25	615889	24,6	93489	24,6	904108	24,8	978511	24,8	940661	25	146357	25	142703	24,6	191801	24,6	187723	24,6	205146	24,6	200539
	26,4	0,79075	26,4	0,65765	25,7	258416	25,7	228707	26,3	406819	26,3	380836	26	631433	26	631066	25,6	968997	25,6	929983	25,8	10041	25,8	966418	26	151082	26	145748	25,6	192541	25,6	188703	25,6	205216	25,6	200552
	27,4	0,41682	27,4	0,67869	26,7	262717	26,7	232871	27,3	378066	27,3	388883	27	65835	27	646055	26,6	983843	26,6	955271	26,8	102874	26,8	991588	27	151902	27	148607	26,6	192552	26,6	189513	26,6	20549	26,6	200561
	28,4	0,66618	28,4	0,69958	27,7	265032	27,7	237005	28,3	412385	28,3	396859	28	641034	28	660856	27,6	996957	27,6	979971	27,8	105319	27,8	101617	28	154282	28	151287	27,6	192663	27,6	190182	27,6	202398	27,6	200566
	29,4	0,79899	29,4	0,72034	28,7	28842	28,7	241108	29,3	418367	29,3	404764	29	682562	29	675469	28,6	102098	28,6	100409	28,8	106654	28,8	104017	29	157835	29	153794	28,6	195765	28,6	190732	28,6	205644	28,6	20057
	30,4	121062	30,4	0,74097	29,7	284902	29,7	245183	30,3	459971	30,3	4126	30	707446	30	689896	29,6	107357	29,6	102762	29,8	111701	29,8	106359	30	159984	30	156134	29,6	194587	29,6	191184	29,6	205267	29,6	200572
	31,4	10527	31,4	0,76146	30,7	320857	30,7	249227	31,3	44102	31,3	420365	31	729828	31	704135	30,6	110205	30,6	105058	30,8	116141	30,8	108643	31	163433	31	158315	30,6	196083	30,6	191556	30,6	207557	30,6	200574
	32,4	0,98044	32,4	0,78182	31,7	312187	31,7	253243	32,3	449214	32,3	428061	32	734436	32	718189	31,6	111002	31,6	107295	31,8	118361	31,8	110869	32	165977	32	160343	31,6	19692	31,6	191861	31,6	205725	31,6	200575
	33,4	0,96295	33,4	0,80205	32,7	31582	32,7	257229	33,3	477344	33,3	435687	33	756708	33	732056	32,6	111713	32,6	109476	32,8	116955	32,8	113038	33	167222	33	162227	32,6	196513	32,6	19211	32,6	207104	32,6	200576
	34,4	0,97374	34,4	0,82214	33,7	320046	33,7	261185	34,3	452488	34,3	443245	34	754108	34	745739	33,6	115194	33,6	111599	33,8	121636	33,8	11515	34	167592	34	163972	33,6	197874	33,6	192314	33,6	207293	33,6	200576
	35,4	0,96459	35,4	0,8421	34,7	309658	34,7	265113	35,3	483457	35,3	450733	35	770782	35	759237	34,6	116404	34,6	113666	34,8	12313	34,8	117206	35	170236	35	165588	34,6	197802	34,6	192482	34,6	207345	34,6	200576
	36,4	110878	36,4	0,86193	35,7	317979	35,7	269012	36,3	496829	36,3	458153	36	787152	36	772552	35,6	120505	35,6	115677	35,8	12472	35,8	119206	36	171373	36	16708	35,6	195962	35,6	192618	35,6	206283	35,6	200577
	37,4	126401	37,4	0,88163	36,7	3221	36,7	272883	37,3	501973	37,3	465505	37	813171	37	785684	36,6	122445	36,6	117633	36,8	125357	36,8	12115	37	17426	37	168457	36,6	197401	36,6	19273	36,6	207766	36,6	200577
	38,4	115222	38,4	0,9012	37,7	326392	37,7	276725	38,3	494788	38,3	472789	38	810278	38	798633	37,6	123301	37,6	119534	37,8	129985	37,8	12304	38	175042	38	169726	37,6	196971	37,6	192822	37,6	20786	37,6	200577
	39,4	0,99032	39,4	0,92064	38,7	31573	38,7	280538	39,3	494658	39,3	480005	39	824152	39	811401	38,6	123128	38,6	12138	38,8	129258	38,8	124876	39	174205	39	170893	38,6	197185	38,6	192896	38,6	205577	38,6	200577
	40,4	0,98966	40,4	0,93995	39,7	319683	39,7	284323	40,3	479536	40,3	487153	40	834589	40	823988	39,6	125614	39,6	123173	39,8	129216	39,8	126658	40	175757	40	171966	39,6	197992	39,6	192957	39,6	204282	39,6	200577
	41,4	0,93065	41,4	0,95914	40,7	317849	40,7	28808	41,3	516257	41,3	494235	41	842352	41	836395	40,6	126152	40,6	124913	40,8	131874	40,8	128388	41	176099	41	172951	40,6	194624	40,6	193007	40,6	206165	40,6	200577
	42,4	105431	42,4	0,9782	41,7	334756	41,7	291809	42,3	538877	42,3	50125	42	851178	42	848624	41,6	131694	41,6	126601	41,8	133935	41,8	130065	42	179304	42	173854	41,6	196986	41,6	193048	41,6	204452	41,6	200577
	43,4	0,94755	43,4	0,99713	42,7	331951	42,7	29551	43,3	512471	43,3	508198	43	89057	43	860674	42,6	133641	42,6	128237	42,8	135635	42,8	131691	43	177797	43	174681	42,6	198851	42,6	193081	42,6	205711	42,6	200577
	44,4	113313	44,4	101594	43,7	321824	43,7	299183	44,3	546926	44,3	515081	44	904651	44	872547	43,6	133969	43,6	129823	43,8	135954	43,8	133267	44	177142	44	175437	43,6	196933	43,6	193108	43,6	20298	43,6	200577
	45,4	0,88306	45,4	103462	44,7	338635	44,7	302829	45,3	545544	45,3	521897	45	914563	45	884245	44,6	134227	44,6	131358	44,8	138293	44,8	134793	45	179426	45	176129	44,6	196086	44,6	19313	44,6	205212	44,6	200577
	46,4	110284	46,4	105318	45,7	371167	45,7	306448	46,3	581726	46,3	528648	46	933331	46	895767	45,6	137667	45,6	132845	45,8	140501	45,8	13627	46	180154	46	176761	45,6	196389	45,6	193148	45,6	206511	45,6	200577
	47,4	0,96132	47,4	107162	46,7	390171	46,7	310039	47,3	58854	47,3	535334	47	932843	47	907115	46,6	140797	46,6	134284	46,8	144914	46,8	137699	47	182524	47	177338	46,6	198596	46,6	193163	46,6	206559	46,6	200577
	48,4	140139	48,4	108993	47,7	374702	47,7	313603	48,3	588262	48,3	541955	48	967444	48	91829	47,6	141781	47,6	135675	47,8	145406	47,8	139081	48	182477	48	177865	47,6	19828	47,6	193175	47,6	206898	47,6	200577
	49,4	13731	49,4	110812	48,7	373733	48,7	31714	49,3	589817	49,3	548511	49	984595	49	929294	48,6	143638	48,6	137021	48,8	144752	48,8	140417	49	184058	49	178344	48,6	19934	48,6	193185	48,6	205705	48,6	200577
	50,4	114292	50,4	112619	49,7	357109	49,7	32065	50,3	570808	50,3	555003	50	974805	50	940127	49,6	143808	49,6	138321	49,8	14892	49,8	141708	50	184049	50	178782	49,6	196826	49,6	193193	49,6	205484	49,6	200577
	51,4	138762	51,4	114414	50,7	379104	50,7	324133	51,3	606248	51,3	561432	51	996326	51	950791	50,6	144523	50,6	139576	50,8	148304	50,8	142955	51	183751	51	17918	50,6	197664	50,6	193199	50,6	205501	50,6	200577
	52,4	140688	52,4	116197	51,7	388228	51,7	32759	52,3	608953	52,3	567797	52	100933	52	961287	51,6	147995	51,6	140788	51,8	151197	51,8	144158	52	183645	52	179542	51,6	19921	51,6	193204	51,6	207743	51,6	200577
	53,4	154711	53,4	117968	52,7	377297	52,7	331021	53,3	615439	53,3	574099	53	102682	53	971616	52,6	147985	52,6	141958	52,8	149987	52,8	14532	53	183911	53	179871	52,6	197683	52,6	193209	52,6	206759	52,6	200577
	54,4	1422	54,4	119727	53,7	392371	53,7	334425	54,3	627869	54,3	580338	54	103979	54	981779	53,6	148073	53,6	143086	53,8	15,16	53,8	14644	54	186243	54	180171	53,6	196727	53,6	193212	53,6	204893	53,6	200577
	55,4	11314	55,4	121474	54,7	390688	54,7	337803	55,3	638608	55,3	586515	55	105444	55	991778	54,6	152905	54,6	144174	54,8	153507	54,8	14752	55	185817	55	180443	54,6	198946	54,6	193215	54,6	208526	54,6	200577
	56,4	126764	56,4	12321	55,7	373169	55,7	341155	56,3	639526	56,3	592629	56	105456	56	100161	55,6	147447	55,6	145222	55,8	151149	55,8	14856	56	185402	56	180691	55,6	198875	55,6	193218	55,6	20549	55,6	200577
	57,4	149965	57,4	124934	56,7	389036	56,7	344481	57,3	646426	57,3	598682	57	105255	57	101129	56,6	147844	56,6	146232	56,8	153912	56,8	149563	57	185392	57	180916	56,6	198981	56,6	193219	56,6	206423	56,6	200577
	58,4	147234	58,4	126646	57,7	37604	57,7	347781	58,3	637009	58,3	604673	58	107916	58	10208	57,6	151618	57,6	147205	57,8	155858	57,8	150528	58	18432	58	18112	57,6	198907	57,6	193221	57,6	206029	57,6	200577
	59,4	127303	59,4	128347	58,7	393159	58,7	351056	59,3	63333	59,3	610604	59	108315	59	103016	58,6	15194	58,6	148141	58,8	154197	58,8	151457	59	185601	59	181305	58,6	198056	58,6	193222	58,6	205312	58,6	200577
	60,4	137261	60,4	130036	59,7	38594	59,7	354305	60,3	656992	60,3	616474	60	110468	60	103936	59,6	15262	59,6	149042	59,8	15426	59,8	152351	60	184563	60	181473	59,6	197834	59,6	193223	59,6	205671	59,6	200577
	61,4	155637	61,4	131714	60,7	402068	60,7	35753	61,3	654487	61,3	622283	61	111383	61	10484	60,6	15386	60,6	149909	60,8	157081	60,8	153211	61	186603	61	181626	60,6	196719	60,6	193224	60,6	205185	60,6	200577
	62,4	130317	62,4	133381	61,7	382908	61,7	360729	62,3	64822	62,3	628033	62	111693	62	105729	61,6	153642	61,6	150742	61,8	156393	61,8	154038	62	186066	62	181764	61,6	198219	61,6	193225	61,6	20454	61,6	200577
	63,4	107897	63,4	135036	62,7	381753	62,7	363903	63,3	624338	63,3	633723	63	10919	63	106602	62,6	153616	62,6	151543	62,8	156076	62,8	154832	63	182672	63	18189	62,6	197318	62,6	193225	62,6	203353	62,6	200577
	64,4	14145	64,4	13668	63,7	3728	63,7	367052	64,3	660293	64,3	639355	64	110073	64	107461	63,6	15433	63,6	152313	63,8	157678	63,8	155596	64	184254	64	182004	63,6	195666	63,6	193226	63,6	203139	63,6	200577
	65,4	16338	65,4	138313	64,7	420347	64,7	370176	65,3	686489	65,3	644927	65	11364	65	108304	64,6	159712	64,6	153052	64,8	160092	64,8	156329	65	184184	65	182107	64,6	197823	64,6	193226	64,6	203329	64,6	200577
	66,4	142528	66,4	139935	65,7	420168	65,7	373276	66,3	67385	66,3	650441	66	112104	66	109133	65,6	157816	65,6	153762	65,8	160137	65,8	157033	66	185816	66	182201	65,6	199273	65,6	193227	65,6	204793	65,6	200577
	67,4	143212	67,4	141545	66,7	399246	66,7	376351	67,3	684031	67,3	655897	67	113825	67	109947	66,6	158646	66,6	154443	66,8	160954	66,8	157709	67	182549	67	182286	66,6	198119	66,6	193227	66,6	20401	66,6	200577
	68,4	146987	68,4	143145	67,7	399617	67,7	379403	68,3	699846	68,3	661295	68	114758	68	110747	67,6	157062	67,6	155097	67,8	160124	67,8	158358	68	183339	68	182363	67,6	197733	67,6	193227	67,6	202187	67,6	200577
	69,4	120811	69,4	144734	68,7	402397	68,7	38243	69,3	679158	69,3	666636	69	114401	69	111532	68,6	159898	68,6	155724	68,8	160156	68,8	15898	69	182965	69	182432	68,6	196359	68,6	193227	68,6	202156	68,6	200577
	70,4	116698	70,4	146312	69,7	398281	69,7	385433	70,3	676291	70,3	671921	70	113243	70	112303	69,6	158903	69,6	156326	69,8	158401	69,8	159576	70	181424	70	182495	69,6	194304	69,6	193227	69,6	202395	69,6	200577
	71,4	148473	71,4	14788	70,7	403567	70,7	388412	71,3	713352	71,3	677148	71	114774	71	11306	70,6	158331	70,6	156903	70,8	158236	70,8	160148	71	180494	71	182553	70,6	194854	70,6	193228	70,6	200816	70,6	200577
	72,4	154695	72,4	149437	71,7	412913	71,7	391367	72,3	732986	72,3	68232	72	118669	72	113803	71,6	161481	71,6	157456	71,8	16303	71,8	160697	72	18228	72	182605	71,6	19,5	71,6	193228	71,6	202736	71,6	200577
	73,4	15754	73,4	150983	72,7	421553	72,7	394299	73,3	697502	73,3	687436	73	118659	73	114532	72,6	159662	72,6	157986	72,8	163368	72,8	161222	73	183953	73	182652	72,6	19,54	72,6	193228	72,6	204838	72,6	200577
	74,4	154407	74,4	152518	73,7	413709	73,7	397208	74,3	719531	74,3	692497	74	120615	74	115248	73,6	161256	73,6	158494	73,8	165291	73,8	161725	74	183762	74	182694	73,6	195892	73,6	193228	73,6	203175	73,6	200577
	75,4	167032	75,4	154043	74,7	440703	74,7	400093	75,3	730049	75,3	697503	75	119959	75	115951	74,6	161405	74,6	15898	74,8	165341	74,8	162208	75	185562	75	182733	74,6	19779	74,6	193228	74,6	205417	74,6	200577
	76,4	155964	76,4	155557	75,7	453586	75,7	402955	76,3	753689	76,3	702455	76	120227	76	11664	75,6	163039	75,6	159445	75,8	166404	75,8	162669	76	18585	76	182768	75,6	198016	75,6	193228	75,6	207992	75,6	200577
	77,4	169868	77,4	157062	76,7	445945	76,7	405794	77,3	731606	77,3	707352	77	120302	77	117317	76,6	162513	76,6	159891	76,8	16573	76,8	163111	77	186272	77	182799	76,6	19643	76,6	193228	76,6	204423	76,6	200577
	78,4	161451	78,4	158555	77,7	436753	77,7	40861	78,3	713833	78,3	712196	78	119363	78	11798	77,6	163627	77,6	160318	77,8	165445	77,8	163534	78	183544	78	182828	77,6	193841	77,6	193228	77,6	204889	77,6	200577
	79,4	189767	79,4	160039	78,7	4519	78,7	411404	79,3	742229	79,3	716986	79	123657	79	118631	78,6	161947	78,6	160726	78,8	167266	78,8	163939	79	187154	79	182854	78,6	195204	78,6	193228	78,6	204572	78,6	200577
	80,4	147444	80,4	161512	79,7	459055	79,7	414175	80,3	74822	80,3	721724	80	122183	80	11927	79,6	166464	79,6	161117	79,8	167354	79,8	164326	80	18491	80	182878	79,6	197496	79,6	193228	79,6	206753	79,6	200577
	81,4	179312	81,4	162975	80,7	443464	80,7	416923	81,3	775725	81,3	726409	81	124882	81	119896	80,6	163893	80,6	16149	80,8	16539	80,8	164696	81	187285	81	182899	80,6	194576	80,6	193228	80,6	203237	80,6	200577
	82,4	156494	82,4	164428	81,7	47511	81,7	41965	82,3	772644	82,3	731042	82	125171	82	12051	81,6	16485	81,6	161848	81,8	167878	81,8	16505	82	186383	82	182918	81,6	197388	81,6	193228	81,6	205737	81,6	200577
	83,4	149233	83,4	165871	82,7	470234	82,7	422354	83,3	768669	83,3	735623	83	12493	83	121112	82,6	165665	82,6	16219	82,8	168195	82,8	165389	83	185771	83	182936	82,6	195864	82,6	193228	82,6	205368	82,6	200577
	84,4	177694	84,4	167304	83,7	441768	83,7	425036	84,3	773821	84,3	740153	84	124041	84	121702	83,6	164823	83,6	162516	83,8	167663	83,8	165713	84	184949	84	182951	83,6	194694	83,6	193228	83,6	205105	83,6	200577
	85,4	174825	85,4	168728	84,7	46197	84,7	427696	85,3	780693	85,3	744632	85	126966	85	122281	84,6	16783	84,6	162829	84,8	168483	84,8	166022	85	185499	85	182966	84,6	196025	84,6	193228	84,6	205245	84,6	200577
	86,4	166108	86,4	170141	85,7	476902	85,7	430334	86,3	788259	86,3	749061	86	127792	86	122848	85,6	165593	85,6	163127	85,8	16814	85,8	166318	86	185914	86	182979	85,6	195084	85,6	193228	85,6	204675	85,6	200577
	87,4	154619	87,4	171544	86,7	467373	86,7	432951	87,3	768345	87,3	753439	87	126964	87	123404	86,6	165928	86,6	163412	86,8	167882	86,8	166601	87	182805	87	182991	86,6	194361	86,6	193228	86,6	203322	86,6	200577
	88,4	152549	88,4	172938	87,7	462017	87,7	435547	88,3	772175	88,3	757768	88	126561	88	123948	87,6	163987	87,6	163685	87,8	167672	87,8	166871	88	183223	88	183001	87,6	193427	87,6	193228	87,6	200944	87,6	200577
	89,4	150991	89,4	174322	88,7	442036	88,7	438121	89,3	743242	89,3	762048	89	125168	89	124482	88,6	162478	88,6	163945	88,8	167417	88,8	167129	89	181182	89	183011	88,6	192352	88,6	193228	88,6	202055	88,6	200577
	90,4	150865	90,4	175697	89,7	430459	89,7	440674	90,3	748093	90,3	766279	90	124855	90	125005	89,6	162428	89,6	164194	89,8	167078	89,8	167375	90	181616	90	18302	89,6	190873	89,6	193228	89,6	198534	89,6	200577
	91,4	162673	91,4	177062	90,7	438447	90,7	443205	91,3	781401	91,3	770461	91	125569	91	125517	90,6	161134	90,6	164431	90,8	166004	90,8	16761	91	182883	91	183027	90,6	194059	90,6	193228	90,6	200805	90,6	200577
	92,4	160311	92,4	178417	91,7	438142	91,7	445716	92,3	763115	92,3	774595	92	125342	92	126019	91,6	161089	91,6	164658	91,8	164316	91,8	167835	92	181703	92	183035	91,6	191245	91,6	193228	91,6	198832	91,6	200577
	93,4	202576	93,4	179763	92,7	443384	92,7	448207	93,3	767126	93,3	778682	93	128474	93	126511	92,6	164457	92,6	164874	92,8	168052	92,8	168049	93	18,21	93	183041	92,6	191433	92,6	193228	92,6	200504	92,6	200577
	94,4	207583	94,4	1811	93,7	474824	93,7	450676	94,3	807097	94,3	782721	94	129004	94	126992	93,6	163248	93,6	165081	93,8	167818	93,8	168254	94	183193	94	183047	93,6	193325	93,6	193228	93,6	200787	93,6	200577
	95,4	183982	95,4	182427	94,7	484258	94,7	453125	95,3	771833	95,3	786714	95	129023	95	127464	94,6	164823	94,6	165278	94,8	168784	94,8	16845	95	181885	95	183052	94,6	194685	94,6	193228	94,6	199459	94,6	200577
	96,4	143429	96,4	183745	95,7	439424	95,7	455554	96,3	753118	96,3	79066	96	12,46	96	127925	95,6	161874	95,6	165466	95,8	165325	95,8	168636	96	179125	96	183057	95,6	189873	95,6	193228	95,6	198651	95,6	200577
	97,4	156346	97,4	185054	96,7	424954	96,7	457962	97,3	738877	97,3	79456	97	123577	97	128377	96,6	159883	96,6	165646	96,8	16487	96,8	168814	97	176407	97	183061	96,6	187429	96,6	193228	96,6	196079	96,6	200577
	98,4	137849	98,4	186354	97,7	418992	97,7	460351	98,3	741091	98,3	798415	98	123735	98	12882	97,6	15928	97,6	165818	97,8	161968	97,8	168984	98	174921	98	183065	97,6	18715	97,6	193228	97,6	195472	97,6	200577
	99,4	175281	99,4	187645	98,7	403699	98,7	462719	99,3	749866	99,3	802224	99	123944	99	129253	98,6	157904	98,6	165981	98,8	161179	98,8	169146	99	174692	99	183069	98,6	186665	98,6	193228	98,6	192893	98,6	200577
	100,4	182964	100,4	188926	99,7	422891	99,7	465068	100,3	765818	100,3	805988	100	128069	100	129677	99,6	160078	99,6	166137	99,8	165443	99,8	169301	100	176962	100	183072	99,6	189991	99,6	193228	99,6	19671	99,6	200577
	101,4	180071	101,4	190199	100,7	43428	100,7	467397	101,3	749192	101,3	809708	101	126887	101	130093	100,6	159957	100,6	166286	100,8	164364	100,8	169448	101	177327	101	183075	100,6	189597	100,6	193228	100,6	195832	100,6	200577
	102,4	183317	102,4	191462	101,7	417009	101,7	469706	102,3	761665	102,3	813384	102	127073	102	130499	101,6	160749	101,6	166428	101,8	163402	101,8	169589	102	176027	102	183078	101,6	187956	101,6	193228	101,6	19634	101,6	200577
	103,4	151218	103,4	192717	102,7	432097	102,7	471996	103,3	762166	103,3	817016	103	126964	103	130897	102,6	160135	102,6	166564	102,8	160664	102,8	169723	103	174384	103	18308	102,6	187248	102,6	193228	102,6	195069	102,6	200577
	104,4	167706	104,4	193963	103,7	448206	103,7	474267	104,3	758154	104,3	820605	104	12631	104	131286	103,6	159649	103,6	166693	103,8	162946	103,8	169851	104	174828	104	183082	103,6	185895	103,6	193228	103,6	192985	103,6	200577
	105,4	170531	105,4	1952	104,7	432937	104,7	476518	105,3	763889	105,3	824152	105	127642	105	131666	104,6	159186	104,6	166816	104,8	16264	104,8	169973	105	174891	105	183084	104,6	183494	104,6	193228	104,6	192327	104,6	200577
	106,4	163242	106,4	196429	105,7	421733	105,7	478751	106,3	758223	106,3	827655	106	127592	106	132039	105,6	158267	105,6	166934	105,8	161893	105,8	17009	106	17416	106	183086	105,6	184934	105,6	193228	105,6	192447	105,6	200577
	107,4	179688	107,4	197649	106,7	41311	106,7	480965	107,3	774353	107,3	831117	107	128604	107	132404	106,6	15851	106,6	167046	106,8	162183	106,8	170201	107	174105	107	183088	106,6	184572	106,6	193228	106,6	192822	106,6	200577
	108,4	17627	108,4	19886	107,7	427502	107,7	48316	108,3	770386	108,3	834537	108	128315	108	13276	107,6	159536	107,6	167153	107,8	163274	107,8	170307	108	174368	108	183089	107,6	185098	107,6	193228	107,6	193352	107,6	200577
	109,4	156974	109,4	200062	108,7	417058	108,7	485336	109,3	777192	109,3	837916	109	123705	109	133109	108,6	159747	108,6	167255	108,8	163046	108,8	170408	109	170883	109	18309	108,6	18357	108,6	193228	108,6	192231	108,6	200577
	110,4	146505	110,4	201257	109,7	406086	109,7	487494	110,3	738835	110,3	841254	110	124279	110	13345	109,6	156379	109,6	167352	109,8	159056	109,8	170504	110	169898	110	183092	109,6	179265	109,6	193228	109,6	190938	109,6	200577
	111,4	187221	111,4	202442	110,7	395493	110,7	489633	111,3	755593	111,3	844552	111	124005	111	133784	110,6	155162	110,6	167445	110,8	160785	110,8	170596	111	168658	111	183093	110,6	180571	110,6	193228	110,6	186846	110,6	200577
	112,4	168948	112,4	20362	111,7	417451	111,7	491754	112,3	747478	112,3	847809	112	124797	112	13411	111,6	157517	111,6	167533	111,8	162833	111,8	170683	112	172295	112	183094	111,6	181302	111,6	193228	111,6	188084	111,6	200577
	113,4	16939	113,4	204789	112,7	424124	112,7	493857	113,3	77241	113,3	851027	113	124077	113	134429	112,6	157807	112,6	167617	112,8	162835	112,8	170767	113	170664	113	183095	112,6	181162	112,6	193228	112,6	189284	112,6	200577
	114,4	194235	114,4	20595	113,7	418208	113,7	495942	114,3	76198	114,3	854205	114	124506	114	134741	113,6	157431	113,6	167697	113,8	162024	113,8	170846	114	17091	114	183095	113,6	181993	113,6	193228	113,6	190213	113,6	200577
	115,4	19344	115,4	207102	114,7	412192	114,7	49801	115,3	78793	115,3	857345	115	127727	115	135046	114,6	154671	114,6	167774	114,8	160628	114,8	170922	115	170042	115	183096	114,6	181518	114,6	193228	114,6	189531	114,6	200577
	116,4	190497	116,4	208246	115,7	434558	115,7	500059	116,3	760132	116,3	860445	116	127159	116	135345	115,6	15529	115,6	167847	115,8	162053	115,8	170994	116	170738	116	183097	115,6	181288	115,6	193228	115,6	189216	115,6	200577
	117,4	203751	117,4	209383	116,7	406633	116,7	502091	117,3	771101	117,3	863508	117	126723	117	135636	116,6	156845	116,6	167916	116,8	160488	116,8	171063	117	169233	117	183097	116,6	180182	116,6	193228	116,6	187736	116,6	200577
	118,4		118,4	210511	117,7	424443	117,7	504106	118,3		118,3	866533	118	126789	118	135921	117,6	156041	117,6	167983	117,8	159581	117,8	171128	118	168782	118	183098	117,6	181576	117,6	193228	117,6	187202	117,6	200577
	119,4		119,4	211631	118,7		118,7	506103	119,3		119,3	869521	119		119	13,62	118,6		118,6	168046	118,8		118,8	171191	119		119	183098	118,6		118,6	193228	118,6		118,6	200577
	120,4		120,4	206733	119,7		119,7	508083	120,3		120,3	72685	120		120	136472	119,6		119,6	168106	119,8		119,8	17125	120		120	183099	119,6		119,6	193228	119,6		119,6	200577
	121,4		121,4	205448	120,7		120,7	395827	121,3		121,3	721418	121		121	117888	120,6		120,6	158418	120,8		120,8	15806	121		121	179771	120,6		120,6	193383	120,6		120,6	200418
	122,4		122,4	204172	121,7		121,7	393207	122,3		122,3	716038	122		122	116819	121,6		121,6	156643	121,8		121,8	156293	122		122	177473	121,6		121,6	190667	121,6		121,6	197452
	123,4	198379	123,4	202905	122,7		122,7	390607	123,3	752813	123,3	710709	123		123	115765	122,6		122,6	154906	122,8		122,8	154563	123		123	175237	122,6		122,6	18804	122,6		122,6	194594
	124,4	18364	124,4	201646	123,7	396855	123,7	388026	124,3	743452	124,3	705431	124	12,29	124	114726	123,6	148579	123,6	153205	123,8	157858	123,8	152869	124	164844	124	173062	123,6	177005	123,6	185497	123,6	179826	123,6	191837
	125,4	153463	125,4	200395	124,7	401069	124,7	385464	125,3	695415	125,3	700203	125	118736	125	113701	124,6	146507	124,6	151539	124,8	153945	124,8	151209	125	160218	125	170943	124,6	173858	124,6	183032	124,6	176335	124,6	189172
	126,4	144729	126,4	199152	125,7	38918	125,7	382922	126,3	685772	126,3	695024	126	113867	126	11269	125,6	14226	125,6	149906	125,8	150886	125,8	149583	126	158365	126	168877	125,6	169042	125,6	18064	125,6	172651	125,6	186593
	127,4	11858	127,4	197917	126,7	388059	126,7	380398	127,3	670925	127,3	689893	127	114426	127	111692	126,6	140734	126,6	148305	126,8	148276	126,8	147989	127	155584	127	166863	126,6	16887	126,6	178317	126,6	170558	126,6	184094
	128,4	0,96879	128,4	196691	127,7	366875	127,7	377893	128,3	661958	128,3	684811	128	111303	128	110708	127,6	14008	127,6	146736	127,8	144837	127,8	146425	128	149828	128	164897	127,6	164376	127,6	176058	127,6	164405	127,6	181671
	129,4	133922	129,4	195473	128,7	361062	128,7	375407	129,3	665574	129,3	679776	129	110557	129	109737	128,6	137244	128,6	145196	128,8	14295	128,8	144892	129	147551	129	162977	128,6	159254	128,6	173861	128,6	162908	128,6	179319
	130,4	153561	130,4	194263	129,7	359761	129,7	37294	130,3	634453	130,3	674787	130	11049	130	108779	129,6	137557	129,6	143685	129,8	144001	129,8	143386	130	147558	130	161101	129,6	159384	129,6	171721	129,6	164076	129,6	177033
	131,4	145054	131,4	193061	130,7	376836	130,7	37049	131,3	650667	131,3	669844	131	112008	131	107833	130,6	137661	130,6	142202	130,8	145648	130,8	141909	131	147295	131	159268	130,6	158278	130,6	169636	130,6	162552	130,6	174809
	132,4	116893	132,4	191866	131,7	362771	131,7	368059	132,3	63751	132,3	664947	132	107645	132	10,69	131,6	136571	131,6	140746	131,8	142972	131,8	140458	132	143931	132	157474	131,6	157344	131,6	167603	131,6	159563	131,6	172645
	133,4	126434	133,4	19068	132,7	359058	132,7	365646	133,3	634351	133,3	660095	133	108886	133	105978	132,6	133348	132,6	139316	132,8	141475	132,8	139033	133	142477	133	155719	132,6	155875	132,6	16562	132,6	157825	132,6	170537
	134,4	11796	134,4	189501	133,7	365764	133,7	36325	134,3	626045	134,3	655287	134	105566	134	105068	133,6	132929	133,6	137911	133,8	13945	133,8	137633	134	14,17	134	154002	133,6	152655	133,6	163683	133,6	154531	133,6	168481
	135,4	100581	135,4	18833	134,7	338083	134,7	360873	135,3	605898	135,3	650522	135	104995	135	10417	134,6	130585	134,6	13653	134,8	137533	134,8	136257	135	140461	135	152319	134,6	150326	134,6	161791	134,6	152089	134,6	166477
	136,4	128116	136,4	187167	135,7	348223	135,7	358512	136,3	628499	136,3	645801	136	102913	136	103283	135,6	128409	135,6	135173	135,8	137023	135,8	134904	136	139149	136	150671	135,6	149393	135,6	159942	135,6	153265	135,6	16452
	137,4	120446	137,4	186011	136,7	356729	136,7	356169	137,3	622532	137,3	641122	137	103139	137	102407	136,6	128059	136,6	133838	136,8	138051	136,8	133574	137	136957	137	149055	136,6	148079	136,6	158134	136,6	152267	136,6	162609
	138,4	126934	138,4	184863	137,7	362661	137,7	353843	138,3	619993	138,3	636486	138	102725	138	101541	137,6	126258	137,6	132526	137,8	136484	137,8	132266	138	135707	138	147471	137,6	146859	137,6	156365	137,6	151536	137,6	160741
	139,4	140139	139,4	183722	138,7	352583	138,7	351535	139,3	61281	139,3	631891	139	100854	139	100686	138,6	126853	138,6	131235	138,8	136708	138,8	13098	139	137094	139	145918	138,6	146422	138,6	154634	138,6	151904	138,6	158916
	140,4	111418	140,4	182589	139,7	333645	139,7	349243	140,3	614988	140,3	627337	140	101067	140	998419	139,6	12624	139,6	129966	139,8	134623	139,8	129714	140	132311	140	144393	139,6	145642	139,6	152938	139,6	145451	139,6	15713
	141,4	143618	141,4	181463	140,7	329402	140,7	346967	141,3	609038	141,3	622824	141	101979	141	990075	140,6	122273	140,6	128716	140,8	132564	140,8	128468	141	13361	141	142897	140,6	145023	140,6	151278	140,6	145335	140,6	155382
	142,4	107497	142,4	180345	141,7	365952	141,7	344709	142,3	602847	142,3	618351	142	100567	142	981832	141,6	125511	141,6	127486	141,8	133748	141,8	127242	142	132104	142	141428	141,6	145416	141,6	14965	141,6	145293	141,6	153671
	143,4	136676	143,4	179234	142,7	343189	142,7	342467	143,3	578955	143,3	613917	143	987347	143	973686	142,6	121044	142,6	126275	142,8	12,95	142,8	126035	143	129427	143	139986	142,6	137849	142,6	148054	142,6	140506	142,6	151996
	144,4	0,97184	144,4	17813	143,7	335271	143,7	340241	144,3	594734	144,3	609522	144	962518	144	965636	143,6	120487	143,6	125083	143,8	128911	143,8	124847	144	125507	144	138569	143,6	138138	143,6	14649	143,6	140221	143,6	150354
	145,4	104618	145,4	177033	144,7	335247	144,7	338031	145,3	583345	145,3	605166	145	965839	145	95768	144,6	119568	144,6	123909	144,8	127532	144,8	123676	145	126102	145	137177	144,6	136786	144,6	144955	144,6	138646	144,6	148744
	146,4	0,84949	146,4	175944	145,7	332874	145,7	335837	146,3	563452	146,3	600848	146	951624	146	949817	145,6	11782	145,6	122753	145,8	127412	145,8	122524	146	121898	146	135809	145,6	136222	145,6	143448	145,6	137477	145,6	147166
	147,4	0,95711	147,4	174861	146,7	324985	146,7	333659	147,3	578848	147,3	596568	147	96554	147	942044	146,6	116463	146,6	121614	146,8	126347	146,8	121388	147	122946	147	134464	146,6	136701	146,6	141969	146,6	135838	146,6	145619
	148,4	0,9796	148,4	173786	147,7	343179	147,7	331497	148,3	57363	148,3	592325	148	949933	148	93436	147,6	114445	147,6	120491	147,8	126132	147,8	120269	148	121592	148	133141	147,6	132764	147,6	140517	147,6	134652	147,6	14,41
	149,4	0,8474	149,4	172717	148,7	337356	148,7	32935	149,3	562131	149,3	588119	149	939423	149	926764	148,6	11761	148,6	119385	148,8	123818	148,8	119166	149	120709	149	131841	148,6	133313	148,6	139091	148,6	133712	148,6	142609
	150,4	0,86469	150,4	171656	149,7	328625	149,7	327219	150,3	558362	150,3	583949	150	950604	150	919254	149,6	113973	149,6	118295	149,8	120767	149,8	118079	150	119894	150	130561	149,6	134015	149,6	13769	149,6	133735	149,6	141146
	151,4	108975	151,4	170601	150,7	314277	150,7	325103	151,3	550286	151,3	579815	151	926758	151	911828	150,6	112296	150,6	11722	150,8	119489	150,8	117007	151	117904	151	129302	150,6	130991	150,6	136313	150,6	131117	150,6	139708
	152,4	0,68634	152,4	169553	151,7	305847	151,7	323002	152,3	519922	152,3	575717	152	922113	152	904485	151,6	110244	151,6	11616	151,8	120386	151,8	11595	152	116923	152	128063	151,6	128981	151,6	13496	151,6	129244	151,6	138296
	153,4	105104	153,4	168512	152,7	303586	152,7	320916	153,3	515164	153,3	571653	153	898444	153	897223	152,6	109266	152,6	115116	152,8	11948	152,8	114908	153	116498	153	126843	152,6	129941	152,6	133629	152,6	128891	152,6	136909
	154,4	0,95228	154,4	167478	153,7	294578	153,7	318846	154,3	52366	154,3	567625	154	879218	154	890042	153,6	108566	153,6	114085	153,8	119506	153,8	113881	154	114576	154	125642	153,6	123818	153,6	13232	153,6	129175	153,6	135545
	155,4	0,82488	155,4	166451	154,7	298769	154,7	31679	155,3	532273	155,3	56363	155	871948	155	882939	154,6	106956	154,6	113069	154,8	117942	154,8	112867	155	113412	155	12446	154,6	124108	154,6	131033	154,6	127093	154,6	134205
	156,4	0,72749	156,4	16543	155,7	24426	155,7	314748	156,3	518582	156,3	55967	156	862878	156	875914	155,6	105938	155,6	112066	155,8	117953	155,8	111868	156	112754	156	123295	155,6	122531	155,6	129766	155,6	125149	155,6	132887
	157,4	0,96399	157,4	164415	156,7	277344	156,7	312722	157,3	498596	157,3	555743	157	875916	157	868964	156,6	105432	156,6	111077	156,8	117388	156,8	110881	157	111433	157	122148	156,6	12408	156,6	12852	156,6	122964	156,6	13159
	158,4	0,70369	158,4	163407	157,7	285898	157,7	310709	158,3	514089	158,3	551849	158	843347	158	86209	157,6	103239	157,6	110102	157,8	11352	157,8	109908	158	109597	158	121018	157,6	123129	157,6	127293	157,6	121352	157,6	130314
	159,4	0,92086	159,4	162406	158,7	311494	158,7	308711	159,3	511272	159,3	547989	159	836493	159	85529	158,6	102161	158,6	109139	158,8	115154	158,8	108947	159	108494	159	119904	158,6	120771	158,6	126085	158,6	12229	158,6	129059
	160,4	0,87477	160,4	161411	159,7	286069	159,7	306727	160,3	478774	160,3	54416	160	8586	160	848561	159,6	103037	159,6	108188	159,8	113974	159,8	10,8	160	108796	160	118806	159,6	120642	159,6	124896	159,6	121514	159,6	127824
	161,4	0,69412	161,4	160423	160,7	270185	160,7	304758	161,3	493621	161,3	540364	161	832202	161	841904	160,6	984922	160,6	10725	160,8	112454	160,8	107064	161	106455	161	117724	160,6	119245	160,6	123725	160,6	120719	160,6	126608
	162,4	0,74071	162,4	159441	161,7	284255	161,7	302802	162,3	506882	162,3	536599	162	848444	162	835318	161,6	101416	161,6	106324	161,8	113118	161,8	10614	162	107635	162	116658	161,6	119392	161,6	122571	161,6	121412	161,6	125411
	163,4	0,72534	163,4	158465	162,7	290418	162,7	30086	163,3	504517	163,3	532865	163	846179	163	8288	162,6	100247	162,6	10541	162,8	111322	162,8	105228	163	10624	163	115606	162,6	11773	162,6	121434	162,6	118785	162,6	124232
	164,4	0,73058	164,4	157496	163,7	272671	163,7	298931	164,3	480027	164,3	529163	164	825714	164	82235	163,6	102056	163,6	104507	163,8	111502	163,8	104328	164	106271	164	114569	163,6	117438	163,6	120315	163,6	120958	163,6	123071
	165,4	0,92522	165,4	156532	164,7	288552	164,7	297017	165,3	497422	165,3	525491	165	833875	165	815967	164,6	998836	164,6	103616	164,8	111067	164,8	103439	165	105155	165	113546	164,6	113848	164,6	119211	164,6	116572	164,6	121927
	166,4	106294	166,4	155575	165,7	308103	165,7	295116	166,3	512051	166,3	521849	166	828577	166	80965	165,6	987713	165,6	102735	165,8	110182	165,8	102561	166	106301	166	112537	165,6	115524	165,6	118123	165,6	11649	165,6	12,08
	167,4	0,74667	167,4	154624	166,7	29079	166,7	293228	167,3	500334	167,3	518238	167	825946	167	803398	166,6	100428	166,6	101866	166,8	108747	166,8	101693	167	105963	167	111542	166,6	116754	166,6	117051	166,6	120017	166,6	119689
	168,4	0,84671	168,4	153679	167,7	291521	167,7	291353	168,3	491304	168,3	514656	168	82713	168	797209	167,6	96528	167,6	101007	167,8	104166	167,8	100837	168	101332	168	11056	167,6	109703	167,6	115994	167,6	114392	167,6	118594
	169,4	0,7479	169,4	152741	168,7	287151	168,7	289492	169,3	475935	169,3	511104	169	829321	169	791084	168,6	969619	168,6	100159	168,8	10554	168,8	999903	169	101738	169	10959	168,6	111414	168,6	114951	168,6	113767	168,6	117515
	170,4	0,61629	170,4	151808	169,7	265573	169,7	287643	170,3	4678	170,3	50758	170	80564	170	78502	169,6	951921	169,6	993206	169,8	105943	169,8	991542	170	101874	170	108634	169,6	112265	169,6	113923	169,6	114598	169,6	116452
	171,4	0,89678	171,4	150881	170,7	280179	170,7	285808	171,3	482908	171,3	504085	171	817407	171	779017	170,6	93398	170,6	984925	170,8	102821	170,8	983281	171	100618	171	10769	170,6	108588	170,6	112909	170,6	112226	170,6	115403
	172,4	0,70176	172,4	14996	171,7	287285	171,7	283985	172,3	4597	172,3	500619	172	803162	172	773075	171,6	956082	171,6	976743	171,8	104285	171,8	975118	172	987207	172	106759	171,6	109248	171,6	111909	171,6	113109	171,6	114369
	173,4	0,9001	173,4	149045	172,7	276487	172,7	282175	173,3	491238	173,3	497181	173	812683	173	767192	172,6	963408	172,6	968657	172,8	106433	172,8	967051	173	101241	173	105839	172,6	10998	172,6	110922	172,6	11247	172,6	113348
	174,4	0,57381	174,4	148136	173,7	293479	173,7	280378	174,3	438284	174,3	49377	174	783557	174	761367	173,6	953191	173,6	960666	173,8	104475	173,8	959079	174	974158	174	104931	173,6	108412	173,6	109948	173,6	111022	173,6	112342
	175,4	0,7209	175,4	147233	174,7	255161	174,7	278593	175,3	449966	175,3	490387	175	771216	175	755599	174,6	913762	174,6	952768	174,8	997305	174,8	951199	175	939355	175	104034	174,6	10341	174,6	108987	174,6	104372	174,6	111349
	176,4	0,44732	176,4	146335	175,7	265822	175,7	27682	176,3	442258	176,3	487032	176	785669	176	749889	175,6	928852	175,6	944961	175,8	100819	175,8	943411	176	957837	176	103149	175,6	107592	175,6	108039	175,6	109483	175,6	11037
	177,4	0,72766	177,4	145443	176,7	234595	176,7	27506	177,3	434595	177,3	483703	177	768677	177	744234	176,6	895044	176,6	937244	176,8	994861	176,8	935711	177	926587	177	102274	176,6	101133	176,6	107102	176,6	104012	176,6	109403
	178,4	0,69752	178,4	144557	177,7	248899	177,7	273312	178,3	45165	178,3	480401	178	767059	178	738634	177,6	900353	177,6	929615	177,8	967172	177,8	9281	178	933246	178	10141	177,6	104675	177,6	106178	177,6	106391	177,6	10845
	179,4	0,56535	179,4	143677	178,7	258842	178,7	271577	179,3	433345	179,3	477125	179	764545	179	733089	178,6	90638	178,6	922073	178,8	992518	178,8	920574	179	936041	179	100557	178,6	104275	178,6	105266	178,6	106068	178,6	107508
	180,4	0,77153	180,4	142802	179,7	264029	179,7	269853	180,3	419382	180,3	473876	180	738306	180	727597	179,6	880928	179,6	914615	179,8	968613	179,8	913134	180	9245	180	997141	179,6	101525	179,6	104365	179,6	103558	179,6	106579
	181,4	0,54616	181,4	141933	180,7	267063	180,7	268141	181,3	427078	181,3	470652	181	735785	181	722158	180,6	894469	180,6	907241	180,8	944381	180,8	905776	181	910834	181	988813	180,6	10142	180,6	103475	180,6	101389	180,6	105661
	182,4	0,62538	182,4	141069	181,7	263633	181,7	266441	182,3	445596	182,3	467454	182	746039	182	716771	181,6	884557	181,6	899949	181,8	974508	181,8	8985	182	898126	182	980584	181,6	100436	181,6	102597	181,6	101089	181,6	104755
	183,4	0,47985	183,4	140211	182,7	241104	182,7	264753	183,3	417917	183,3	464281	183	73432	183	711435	182,6	874818	182,6	892737	182,8	95286	182,8	891305	183	90285	183	972453	182,6	100055	182,6	101729	182,6	100548	182,6	103861
	184,4	0,62142	184,4	139358	183,7	249617	183,7	263076	184,3	41928	184,3	461133	184	682916	184	70615	183,6	873392	183,6	885605	183,8	954491	183,8	884188	184	900385	184	964418	183,6	985099	183,6	100872	183,6	997342	183,6	102977
	185,4	0,60245	185,4	13851	184,7	237676	184,7	261411	185,3	413423	185,3	45801	185	709613	185	700915	184,6	861691	184,6	878551	184,8	940443	184,8	877149	185	895648	185	956476	184,6	985946	184,6	100025	184,6	970834	184,6	102105
	186,4	0,47522	186,4	137668	185,7	224573	185,7	259757	186,3	401526	186,3	454912	186	714221	186	695729	185,6	848755	185,6	871573	185,8	922571	185,8	870187	186	859827	186	948626	185,6	958398	185,6	991887	185,6	972046	185,6	101243
	187,4	0,60424	187,4	136832	186,7	23085	186,7	258115	187,3	405515	187,3	451838	187	704022	187	690592	186,6	835756	186,6	864671	186,8	90601	186,8	863299	187	874396	187	940867	186,6	973805	186,6	983622	186,6	964979	186,6	100392
	188,4	0,64385	188,4	1,36	187,7	24479	187,7	256484	188,3	41384	188,3	448788	188	69751	188	685503	187,6	8347	187,6	857843	187,8	93043	187,8	856486	188	858423	188	933197	187,6	954304	187,6	975455	187,6	973494	187,6	995512
	189,4	0,85201	189,4	135174	188,7	240071	188,7	254864	189,3	408684	189,3	445762	189	69212	189	680461	188,6	842252	188,6	851087	188,8	91411	188,8	849745	189	854047	189	925614	188,6	952836	188,6	967384	188,6	96851	188,6	987204
	190,4	0,53721	190,4	134353	189,7	226787	189,7	253255	190,3	397602	190,3	442759	190	680615	190	675466	189,6	81553	189,6	844404	189,8	916279	189,8	843075	190	841602	190	918117	189,6	956814	189,6	959408	189,6	974477	189,6	978994
	191,4	0,42501	191,4	133537	190,7	201399	190,7	251658	191,3	397356	191,3	43978	191	691962	191	670517	190,6	818534	190,6	83779	190,8	894811	190,8	836476	191	839044	191	910703	190,6	916227	190,6	951524	190,6	951701	190,6	970882
	192,4	0,60773	192,4	132727	191,7	212903	191,7	250071	192,3	40343	192,3	436824	192	669708	192	665614	191,6	792731	191,6	831247	191,8	886517	191,8	829946	192	83266	192	903373	191,6	930499	191,6	943732	191,6	946869	191,6	962865
	193,4	0,69672	193,4	131921	192,7	217138	192,7	248495	193,3	386694	193,3	433891	193	661395	193	660755	192,6	808832	192,6	824771	192,8	899432	192,8	823485	193	817816	193	896124	192,6	955816	192,6	936029	192,6	947076	192,6	954941
	194,4	0,73313	194,4	131121	193,7	222869	193,7	246929	194,3	413411	194,3	430981	194	691565	194	655941	193,6	805508	193,6	818363	193,8	882161	193,8	81709	194	827563	194	888954	193,6	92073	193,6	928414	193,6	937735	193,6	94711
	195,4	0,60908	195,4	130326	194,7	227805	194,7	245375	195,3	411367	195,3	428093	195	682422	195	651171	194,6	806377	194,6	812022	194,8	893826	194,8	810761	195	815833	195	881863	194,6	929998	194,6	920885	194,6	927312	194,6	939368
	196,4	0,69422	196,4	129536	195,7	22799	195,7	243831	196,3	386304	196,3	425227	196	658618	196	646444	195,6	78822	195,6	805745	195,8	875647	195,8	804498	196	809253	196	87485	195,6	922705	195,6	91344	195,6	916846	195,6	931715
	197,4	0,55868	197,4	12875	196,7	229109	196,7	242297	197,3	399517	197,3	422383	197	682184	197	64176	196,6	775248	196,6	799533	196,8	851659	196,8	798298	197	794073	197	867912	196,6	898014	196,6	906079	196,6	916105	196,6	924148
	198,4	0,56768	198,4	12797	197,7	209743	197,7	240774	198,3	37208	198,3	419562	198	66936	198	637117	197,6	793415	197,6	793384	197,8	873069	197,8	792161	198	805151	198	861049	197,6	903523	197,6	8988	197,6	932356	197,6	916667
	199,4	0,59349	199,4	127195	198,7	221316	198,7	239261	199,3	398643	199,3	416761	199	665375	199	632517	198,6	771986	198,6	787297	198,8	862797	198,8	786087	199	788751	199	85426	198,6	908119	198,6	891601	198,6	9209	198,6	90927
	200,4	0,65986	200,4	126424	199,7	20438	199,7	237759	200,3	398232	200,3	413982	200	66322	200	627957	199,6	772698	199,6	781271	199,8	852468	199,8	780073	200	775659	200	847542	199,6	900542	199,6	884482	199,6	919695	199,6	901956
	201,4	0,63059	201,4	125659	200,7	234197	200,7	236266	201,3	422786	201,3	411225	201	689795	201	623438	200,6	763845	200,6	775306	200,8	870063	200,8	77412	201	803479	201	840896	200,6	893215	200,6	87744	200,6	921426	200,6	894722
	202,4	0,69702	202,4	124898	201,7	230627	201,7	234784	202,3	402112	202,3	408488	202	677954	202	61896	201,6	813135	201,6	769401	201,8	870007	201,8	768227	202	776758	202	83432	201,6	924536	201,6	870474	201,6	939538	201,6	887568
	203,4	0,79465	203,4	124142	202,7	21729	202,7	233312	203,3	391194	203,3	405772	203	651318	203	614521	202,6	766738	202,6	763554	202,8	849214	202,8	762392	203	7,62	203	827813	202,6	882168	202,6	863583	202,6	900772	202,6	880493
	204,4	0,79636	204,4	123391	203,7	188457	203,7	231849	204,3	390876	204,3	403077	204	643616	204	610121	203,6	743313	203,6	757765	203,8	832026	203,8	756614	204	755347	204	821373	203,6	868936	203,6	856767	203,6	873599	203,6	873494
	205,4	0,6499	205,4	122644	204,7	211291	204,7	230397	205,3	372449	205,3	400402	205	650586	205	605759	204,6	755176	204,6	752033	204,8	834509	204,8	750893	205	771936	205	8,15	204,6	86322	204,6	850023	204,6	898779	204,6	866571
	206,4	0,66533	206,4	121902	205,7	199673	205,7	228954	206,3	393381	206,3	397747	206	654163	206	601436	205,6	749592	205,6	746357	205,8	832334	205,8	745229	206	735547	206	808693	205,6	853364	205,6	84335	205,6	88658	205,6	859722
	207,4	0,57349	207,4	121165	206,7	203442	206,7	227521	207,3	387854	207,3	395113	207	645276	207	597151	206,6	763696	206,6	740737	206,8	832922	206,8	739619	207	765027	207	802451	206,6	858923	206,6	836748	206,6	890149	206,6	852947
	208,4	0,61786	208,4	120432	207,7	203528	207,7	226098	208,3	382105	208,3	392498	208	63598	208	592903	207,6	75163	207,6	735171	207,8	811945	207,8	734064	208	723346	208	796272	207,6	827606	207,6	830216	207,6	871014	207,6	846243
	209,4	0,58658	209,4	119704	208,7	20064	208,7	224684	209,3	39471	209,3	389903	209	641083	209	588692	208,6	744284	208,6	729659	208,8	822767	208,8	728563	209	745428	209	790156	208,6	816354	208,6	823751	208,6	85046	208,6	839611
	210,4	0,72555	210,4	118981	209,7	21667	209,7	22328	210,3	372698	210,3	387327	210	631818	210	584517	209,6	738785	209,6	7242	209,8	810216	209,8	723115	210	752264	210	784101	209,6	844913	209,6	817354	209,6	867069	209,6	833048
	211,4	0,65142	211,4	118262	210,7	221426	210,7	221885	211,3	352439	211,3	384771	211	636133	211	580378	210,6	736909	210,6	718794	210,8	81583	210,8	717718	211	734863	211	778108	210,6	83968	210,6	811022	210,6	857771	210,6	826554
	212,4	0,68871	212,4	117548	211,7	220852	211,7	220499	212,3	372031	212,3	382233	212	615656	212	576275	211,6	691896	211,6	713439	211,8	811149	211,8	712374	212	733014	212	772175	211,6	838136	211,6	804756	211,6	841005	211,6	820128
	213,4	0,5824	213,4	116838	212,7	23551	212,7	219123	213,3	361413	213,3	379715	213	633508	213	572207	212,6	719323	212,6	708135	212,8	804004	212,8	70708	213	740198	213	7663	212,6	856701	212,6	798554	212,6	853979	212,6	813768
	214,4	0,67722	214,4	116132	213,7	197405	213,7	217756	214,3	373958	214,3	377215	214	626416	214	568173	213,6	694448	213,6	702881	213,8	766926	213,8	701836	214	711584	214	760484	213,6	811746	213,6	792415	213,6	813247	213,6	807473
	215,4	0,66567	215,4	115431	214,7	220064	214,7	216398	215,3	372356	215,3	374734	215	61936	215	564174	214,6	70709	214,6	697677	214,8	773699	214,8	696642	215	701685	215	754725	214,6	810911	214,6	786337	214,6	853611	214,6	801243
	216,4	0,62005	216,4	114735	215,7	23174	215,7	215049	216,3	354978	216,3	372272	216	596741	216	560209	215,6	711653	215,6	692521	215,8	811008	215,8	691496	216	700427	216	749023	215,6	846064	215,6	780322	215,6	844978	215,6	795077
	217,4	0,4959	217,4	114043	216,7	213528	216,7	213709	217,3	326011	217,3	369827	217	608386	217	556278	216,6	66396	216,6	687414	216,8	773606	216,8	686398	217	681018	217	743377	216,6	820857	216,6	774366	216,6	803218	216,6	788973
	218,4	0,7619	218,4	113355	217,7	212671	217,7	212378	218,3	359412	218,3	367401	218	589325	218	55238	217,6	662323	217,6	682355	217,8	754071	217,8	681348	218	689178	218	737786	217,6	79278	217,6	76847	217,6	795331	217,6	78293
	219,4	0,42842	219,4	112671	218,7	212985	218,7	211056	219,3	323769	219,3	364993	219	63324	219	548514	218,6	680888	218,6	677342	218,8	752505	218,8	676345	219	693652	219	732248	218,6	802568	218,6	762632	218,6	815154	218,6	776949
	220,4	0,49838	220,4	111992	219,7	19427	219,7	209743	220,3	340178	220,3	362602	220	588617	220	544681	219,6	650736	219,6	672376	219,8	725304	219,8	671388	220	674567	220	726764	219,6	756278	219,6	756853	219,6	746635	219,6	771027
	221,4	0,52362	221,4	111316	220,7	205322	220,7	208438	221,3	335217	221,3	360229	221	600238	221	540881	220,6	650165	220,6	667455	220,8	746893	220,8	666477	221	65799	221	721333	220,6	775238	220,6	751129	220,6	777985	220,6	765164
	222,4	0,72867	222,4	110645	221,7	219036	221,7	207142	222,3	324287	222,3	357873	222	609979	222	537112	221,6	650595	221,6	66258	221,8	737855	221,8	66161	222	655707	222	715954	221,6	755868	221,6	745463	221,6	790096	221,6	759359
	223,4	0,60297	223,4	109979	222,7	202027	222,7	205855	223,3	352307	223,3	355535	223	607819	223	533374	222,6	654181	222,6	657749	222,8	734442	222,8	656789	223	671857	223	710626	222,6	757025	222,6	739851	222,6	791803	222,6	753611
	224,4	0,78128	224,4	109316	223,7	205854	223,7	204576	224,3	342192	224,3	353214	224	598621	224	529667	223,6	651511	223,6	652963	223,8	745134	223,8	652011	224	683325	224	705349	223,6	772092	223,6	734294	223,6	801353	223,6	74792
	225,4	0,59623	225,4	108658	224,7	210967	224,7	203306	225,3	348054	225,3	35091	225	595612	225	525991	224,6	646713	224,6	648219	224,8	760804	224,8	647276	225	660382	225	700121	224,6	755538	224,6	72879	224,6	805001	224,6	742285
	226,4	0,46035	226,4	108003	225,7	200703	225,7	202044	226,3	312761	226,3	348622	226	576941	226	522345	225,6	632273	225,6	643519	225,8	752227	225,8	642584	226	673315	226	694943	225,6	750388	225,6	72334	225,6	778171	225,6	736704
	227,4	0,55777	227,4	107353	226,7	19632	226,7	200791	227,3	305974	227,3	346351	227	548767	227	51873	226,6	637449	226,6	638861	226,8	738249	226,8	637934	227	633862	227	689813	226,6	744785	226,6	717941	226,6	766587	226,6	731177
	228,4	0,63035	228,4	106707	227,7	188567	227,7	199545	228,3	327046	228,3	344097	228	572302	228	515144	227,6	618191	227,6	634245	227,8	709688	227,8	633327	228	64165	228	684732	227,6	735256	227,6	712594	227,6	75917	227,6	725703
	229,4	0,44334	229,4	106065	228,7	19334	228,7	198308	229,3	307039	229,3	341859	229	553259	229	511587	228,6	613845	228,6	62967	228,8	707637	228,8	62876	229	626636	229	679697	228,6	725393	228,6	707298	228,6	749746	228,6	720283
	230,4	0,39024	230,4	105426	229,7	19041	229,7	197079	230,3	291218	230,3	339638	230	521191	230	50806	229,6	603603	229,6	625136	229,8	712178	229,8	624234	230	622461	230	674709	229,6	724538	229,6	702053	229,6	741579	229,6	714913
	231,4	0,45122	231,4	104792	230,7	191006	230,7	195859	231,3	317478	231,3	337432	231	532227	231	504561	230,6	610371	230,6	620642	230,8	689219	230,8	619748	231	626538	231	669767	230,6	711958	230,6	696856	230,6	714046	230,6	709595
	232,4	0,62369	232,4	104162	231,7	218975	231,7	194646	232,3	312703	232,3	335243	232	576044	232	501091	231,6	628951	231,6	616188	231,8	716432	231,8	615302	232	648676	232	664871	231,6	723202	231,6	691708	231,6	748019	231,6	704328
	233,4	0,4125	233,4	103535	232,7	200312	232,7	193441	233,3	317815	233,3	333069	233	557178	233	497649	232,6	638071	232,6	611773	232,8	726262	232,8	610895	233	619019	233	660019	232,6	736118	232,6	686609	232,6	7353	232,6	69911
	234,4	0,3192	234,4	102913	233,7	187197	233,7	192244	234,3	300022	234,3	330911	234	521136	234	494235	233,6	61692	233,6	607398	233,8	701115	233,8	606527	234	621344	234	655212	233,6	707228	233,6	681557	233,6	713453	233,6	693941
	235,4	0,42562	235,4	102294	234,7	172066	234,7	191055	235,3	308135	235,3	328769	235	544281	235	490848	234,6	59777	234,6	60306	234,8	66975	234,8	602197	235	621674	235	650448	234,6	69777	234,6	676552	234,6	687382	234,6	688821
	236,4	0,3799	236,4	101679	235,7	199021	235,7	189874	236,3	28915	236,3	326642	236	539655	236	487489	235,6	617626	235,6	598761	235,8	696127	235,8	597905	236	613068	236	645727	235,6	691515	235,6	671593	235,6	713487	235,6	683748
	237,4	0,51811	237,4	101068	236,7	209048	236,7	188701	237,3	293223	237,3	32453	237	538391	237	484156	236,6	586506	236,6	594499	236,8	681248	236,8	593651	237	594922	237	641049	236,6	689351	236,6	666679	236,6	687092	236,6	678723
	238,4	0,5688	238,4	100461	237,7	17363	237,7	187535	238,3	305312	238,3	322433	238	518079	238	480851	237,6	606011	237,6	590273	237,8	68666	237,8	589433	238	607117	238	636414	237,6	706072	237,6	661811	237,6	709294	237,6	673744
	239,4	0,55504	239,4	0,99858	238,7	216189	238,7	186377	239,3	309946	239,3	320352	239	53714	239	477571	238,6	602882	238,6	586085	238,8	669608	238,8	585252	239	611639	239	631819	238,6	689283	238,6	656988	238,6	690968	238,6	668811
	240,4	0,35464	240,4	0,99258	239,7	17928	239,7	185226	240,3	301274	240,3	318285	240	516028	240	474318	239,6	588206	239,6	581933	239,8	686736	239,8	581107	240	60885	240	627266	239,6	681357	239,6	652208	239,6	699106	239,6	663923
	241,4	0,42205	241,4	0,98662	240,7	165896	240,7	184083	241,3	314414	241,3	316233	241	5,12	241	471091	240,6	592195	240,6	577816	240,8	661948	240,8	576997	241	587756	241	622753	240,6	657307	240,6	647471	240,6	678645	240,6	65908
	242,4	0,25734	242,4	0,9807	241,7	191452	241,7	182948	242,3	291116	242,3	314196	242	51225	242	467889	241,6	586595	241,6	573735	241,8	666439	241,8	572923	242	560736	242	618281	241,6	668736	241,6	642778	241,6	700975	241,6	654281
	243,4	0,56388	243,4	0,97481	242,7	163238	242,7	18182	243,3	29294	243,3	312173	243	502557	243	464713	242,6	56766	242,6	569689	242,8	652247	242,8	568883	243	554645	243	613848	242,6	668356	242,6	638126	242,6	669882	242,6	649526
	244,4	0,47216	244,4	0,96896	243,7	195754	243,7	180699	244,3	314756	244,3	310165	244	52326	244	461562	243,6	591554	243,6	565677	243,8	659061	243,8	564878	244	579059	244	609454	243,6	682521	243,6	633517	243,6	692653	243,6	644814
	245,4	0,47517	245,4	0,96315	244,7	189914	244,7	179586	245,3	27261	245,3	30817	245	511487	245	458436	244,6	583476	244,6	561699	244,8	655068	244,8	560907	245	551733	245	605098	244,6	681755	244,6	628948	244,6	67415	244,6	640144
	246,4	0,49648	246,4	0,95737	245,7	174898	245,7	17848	246,3	273992	246,3	30619	246	49873	246	455334	245,6	570518	245,6	557755	245,8	640886	245,8	55697	246	558899	246	600781	245,6	642734	245,6	624421	245,6	650059	245,6	635516
	247,4	0,65534	247,4	0,95163	246,7	163599	246,7	177381	247,3	277673	247,3	304224	247	507916	247	452257	246,6	554596	246,6	553844	246,8	643427	246,8	553066	247	575153	247	596501	246,6	678766	246,6	619933	246,6	666595	246,6	63093
	248,4	0,55238	248,4	0,94592	247,7	18093	247,7	176289	248,3	270632	248,3	302272	248	497333	248	449204	247,6	552367	247,6	549967	247,8	637985	247,8	549195	248	557269	248	592259	247,6	66892	247,6	615486	247,6	634239	247,6	626385
	249,4	0,33215	249,4	0,94025	248,7	166711	248,7	175204	249,3	276978	249,3	300334	249	483118	249	446174	248,6	548731	248,6	546121	248,8	650659	248,8	545356	249	559619	249	588053	248,6	652588	248,6	611077	248,6	636585	248,6	62188
	250,4	0,36261	250,4	0,93461	249,7	164844	249,7	174126	250,3	274817	250,3	298409	250	487201	250	443169	249,6	537054	249,6	542309	249,8	654425	249,8	54155	250	541083	250	583884	249,6	662836	249,6	606707	249,6	653619	249,6	617415
	251,4	0,43973	251,4	0,92901	250,7	151751	250,7	173056	251,3	262898	251,3	296498	251	491315	251	440186	250,6	551486	250,6	538527	250,8	624476	250,8	537775	251	529059	251	57975	250,6	652182	250,6	602376	250,6	63962	250,6	61299
	252,4	0,6292	252,4	0,92344	251,7	167361	251,7	171992	252,3	269663	252,3	294601	252	485864	252	437227	251,6	553047	251,6	534778	251,8	639036	251,8	534032	252	543921	252	575653	251,6	642183	251,6	598082	251,6	661287	251,6	608603
	253,4	0,62927	253,4	0,91791	252,7	179797	252,7	170935	253,3	280774	253,3	292716	253	501392	253	434291	252,6	531506	252,6	53106	252,8	642273	252,8	53032	253	561047	253	57159	252,6	656189	252,6	593826	252,6	671472	252,6	604255
	254,4	0,46508	254,4	0,91241	253,7	208682	253,7	169885	254,3	297947	254,3	290845	254	497015	254	431377	253,6	547999	253,6	527372	253,8	644132	253,8	526638	254	537689	254	567562	253,6	656507	253,6	589607	253,6	632533	253,6	599945
	255,4	0,32152	255,4	0,90695	254,7	192837	254,7	168842	255,3	251328	255,3	288988	255	475787	255	428486	254,6	533217	254,6	523715	254,8	620267	254,8	522987	255	526263	255	563568	254,6	619777	254,6	585424	254,6	63119	254,6	595673
	256,4	0,16356	256,4	0,90152	255,7	182156	255,7	167806	256,3	24459	256,3	287143	256	485492	256	425618	255,6	515187	255,6	520088	255,8	62078	255,8	519366	256	542377	256	559608	255,6	649672	255,6	581278	255,6	661988	255,6	591437
	257,4	0,33248	257,4	0,89612	256,7	175203	256,7	166776	257,3	248613	257,3	285311	257	462384	257	422771	256,6	526884	256,6	516491	256,8	594542	256,8	515775	257	498138	257	555682	256,6	627421	256,6	577167	256,6	601151	256,6	587239
	258,4	0,30448	258,4	0,89075	257,7	180767	257,7	165753	258,3	265864	258,3	283491	258	460455	258	419946	257,6	526522	257,6	512924	257,8	586976	257,8	512214	258	534528	258	551789	257,6	620858	257,6	573091	257,6	623251	257,6	583077
	259,4	0,45391	259,4	0,88542	258,7	196524	258,7	164736	259,3	267026	259,3	281685	259	500439	259	417143	258,6	549128	258,6	509385	258,8	62092	258,8	508681	259	535132	259	547928	258,6	62397	258,6	56905	258,6	623665	258,6	57895
	260,4	0,37913	260,4	0,88012	259,7	188909	259,7	163727	260,3	286958	260,3	279891	260	499268	260	414361	259,6	528958	259,6	505876	259,8	607295	259,8	505177	260	543652	260	5441	259,6	607302	259,6	565044	259,6	626187	259,6	574859
	261,4	0,43263	261,4	0,87486	260,7	185703	260,7	162723	261,3	292471	261,3	27811	261	480353	261	411601	260,6	520946	260,6	502395	260,8	608114	260,8	501702	261	543927	261	540304	260,6	63015	260,6	561071	260,6	634655	260,6	570803
	262,4	0,47827	262,4	0,86962	261,7	20387	261,7	161726	262,3	263513	262,3	276341	262	483252	262	408861	261,6	524499	261,6	498942	261,8	590039	261,8	498255	262	539551	262	53654	261,6	612659	261,6	557133	261,6	632507	261,6	566782
	263,4	0,31968	263,4	0,86442	262,7	162664	262,7	160736	263,3	252852	263,3	274584	263	488977	263	406142	262,6	513101	262,6	495518	262,8	583284	262,8	494836	263	525903	263	532807	262,6	600198	262,6	553227	262,6	602908	262,6	562795
	264,4	0,37985	264,4	0,85925	263,7	149458	263,7	159752	264,3	24367	264,3	272839	264	48714	264	403444	263,6	499698	263,6	492121	263,8	563842	263,8	491445	264	516681	264	529105	263,6	607902	263,6	549355	263,6	598771	263,6	558842
	265,4	0,40321	265,4	0,85411	264,7	17551	264,7	158774	265,3	24258	265,3	271107	265	472565	265	400767	264,6	497484	264,6	488751	264,8	574703	264,8	48808	265	507379	265	525434	264,6	604235	264,6	545515	264,6	59713	264,6	554922
	266,4	0,51864	266,4	0,84901	265,7	185396	265,7	157802	266,3	246709	266,3	269386	266	442743	266	398109	265,6	507182	265,6	485408	265,8	582335	265,8	484743	266	525372	266	521793	265,6	591398	265,6	541707	265,6	597343	265,6	551035
	267,4	0,84263	267,4	0,84393	266,7	194121	266,7	156837	267,3	273457	267,3	267678	267	473499	267	395472	266,6	524197	266,6	482093	266,8	596626	266,8	481433	267	539294	267	518182	266,6	62333	266,6	537931	266,6	610879	266,6	547181
	268,4	0,51185	268,4	0,83889	267,7	185764	267,7	155878	268,3	258328	268,3	265981	268	479474	268	392854	267,6	509337	267,6	478803	267,8	601156	267,8	478149	268	519061	268	5146	267,6	595104	267,6	534186	267,6	622069	267,6	543359
	269,4	0,36835	269,4	0,83388	268,7	181592	268,7	154925	269,3	249927	269,3	264296	269	447052	269	390256	268,6	528302	268,6	475541	268,8	581769	268,8	474891	269	49223	269	511048	268,6	593842	268,6	530473	268,6	597089	268,6	539569
	270,4	0,54404	270,4	0,82889	269,7	179473	269,7	153979	270,3	277168	270,3	262622	270	455359	270	387678	269,6	481838	269,6	472304	269,8	586726	269,8	471659	270	502405	270	507525	269,6	590933	269,6	52679	269,6	599099	269,6	535811
	271,4	0,65233	271,4	0,82394	270,7	167495	270,7	153038	271,3	242856	271,3	26096	271	454462	271	385119	270,6	477015	270,6	469092	270,8	568754	270,8	468453	271	490021	271	504031	270,6	576771	270,6	523138	270,6	575685	270,6	532084
	272,4	0,46353	272,4	0,81902	271,7	176545	271,7	152103	272,3	23427	272,3	25931	272	427502	272	382579	271,6	482737	271,6	465907	271,8	579656	271,8	465273	272	469238	272	500565	271,6	584714	271,6	519516	271,6	579416	271,6	528388
	273,4	0,7724	273,4	0,81413	272,7	210559	272,7	151175	273,3	241003	273,3	25767	273	472931	273	380058	272,6	490521	272,6	462746	272,8	574359	272,8	462117	273	486578	273	497127	272,6	583478	272,6	515924	272,6	596857	272,6	524723
	274,4	0,62438	274,4	0,80927	273,7	202041	273,7	150252	274,3	232883	274,3	256042	274	477289	274	377556	273,6	482704	273,6	45961	273,8	575748	273,8	458986	274	482855	274	493717	273,6	585829	273,6	512361	273,6	589039	273,6	521088
	275,4	0,43317	275,4	0,80444	274,7	179016	274,7	149335	275,3	243164	275,3	254426	275	438812	275	375072	274,6	487872	274,6	4565	274,8	553412	274,8	45588	275	479767	275	490334	274,6	579779	274,6	508827	274,6	550995	274,6	517482
	276,4	0,58558	276,4	0,79964	275,7	18812	275,7	148424	276,3	230007	276,3	25282	276	450165	276	372607	275,6	4635	275,6	453413	275,8	563522	275,8	452799	276	475726	276	486979	275,6	554699	275,6	505322	275,6	5562	275,6	513907
	277,4	0,69463	277,4	0,79486	276,7	185574	276,7	147519	277,3	237827	277,3	251225	277	447058	277	37016	276,6	469856	276,6	450351	276,8	576316	276,8	449741	277	479956	277	483651	276,6	557857	276,6	501846	276,6	572517	276,6	51036
	278,4	0,38572	278,4	0,79012	277,7	16259	277,7	146619	278,3	218282	278,3	249641	278	432922	278	367732	277,6	48677	277,6	447312	277,8	559969	277,8	446708	278	480945	278	480349	277,6	580825	277,6	498397	277,6	578567	277,6	506843
	279,4	0,22997	279,4	0,7854	278,7	165945	278,7	145726	279,3	22136	279,3	248068	279	435675	279	365321	278,6	483473	278,6	444298	278,8	556791	278,8	443698	279	450995	279	477074	278,6	540846	278,6	494977	278,6	548549	278,6	503354
	280,4	0,44667	280,4	0,78072	279,7	168321	279,7	144838	280,3	232705	280,3	246506	280	435004	280	362928	279,6	46223	279,6	441307	279,8	540535	279,8	440711	280	448456	280	473825	279,6	541124	279,6	491585	279,6	534228	279,6	499894
	281,4	0,52589	281,4	0,77606	280,7	176755	280,7	143956	281,3	248135	281,3	244954	281	435052	281	360552	280,6	493028	280,6	438339	280,8	56329	280,8	437748	281	461346	281	470602	280,6	561693	280,6	488219	280,6	557567	280,6	496461
	282,4	0,41681	282,4	0,77143	281,7	177869	281,7	143079	282,3	240503	282,3	243413	282	438666	282	358194	281,6	481207	281,6	435394	281,8	566168	281,8	434808	282	458954	282	467404	281,6	551434	281,6	484881	281,6	557147	281,6	493057
	283,4	0,46962	283,4	0,76683	282,7	168552	282,7	142208	283,3	214822	283,3	241882	283	431183	283	355854	282,6	472997	282,6	432472	282,8	553329	282,8	43189	283	45694	283	464231	282,6	539476	282,6	481569	282,6	526708	282,6	489679
	284,4	0,30914	284,4	0,76226	283,7	168127	283,7	141342	284,3	227686	284,3	240362	284	421747	284	35353	283,6	479742	283,6	429573	283,8	545246	283,8	428995	284	452106	284	461084	283,6	534027	283,6	478284	283,6	543841	283,6	486329
	285,4	0,35509	285,4	0,75772	284,7	168203	284,7	140482	285,3	230942	285,3	238852	285	421429	285	351224	284,6	459865	284,6	426696	284,8	54025	284,8	426123	285	433636	285	457962	284,6	531776	284,6	475026	284,6	524244	284,6	483006
	286,4	0,50967	286,4	0,7532	285,7	178621	285,7	139628	286,3	206157	286,3	237352	286	412708	286	348934	285,6	482505	285,6	423841	285,8	520439	285,8	423272	286	446936	286	454864	285,6	55405	285,6	471793	285,6	52457	285,6	47971
	287,4	0,5273	287,4	0,74871	286,7	191428	286,7	138779	287,3	224978	287,3	235862	287	414502	287	346661	286,6	465508	286,6	421008	286,8	538955	286,8	420444	287	448657	287	45179	286,6	536748	286,6	468586	286,6	557341	286,6	47644
	288,4	0,3466	288,4	0,74425	287,7	172515	287,7	137935	288,3	210884	288,3	234383	288	415521	288	344404	287,6	478256	287,6	418196	287,8	521815	287,8	417637	288	452643	288	44874	287,6	527279	287,6	465404	287,6	538021	287,6	473196
	289,4	0,3209	289,4	0,73982	288,7	152031	288,7	137096	289,3	213948	289,3	232913	289	414307	289	342164	288,6	457046	288,6	415406	288,8	53238	288,8	414851	289	438806	289	445715	288,6	50801	288,6	462247	288,6	502273	288,6	469977
	290,4	0,45116	290,4	0,73541	289,7	175381	289,7	136263	290,3	185825	290,3	231453	290	419574	290	339941	289,6	461854	289,6	412638	289,8	544376	289,8	412087	290	454547	290	442713	289,6	540638	289,6	459116	289,6	529286	289,6	466784
	291,4	0,20553	291,4	0,73103	290,7	173518	290,7	135436	291,3	21032	291,3	230004	291	402325	291	337733	290,6	444633	290,6	40989	290,8	501537	290,8	409344	291	403717	291	439734	290,6	519669	290,6	456009	290,6	526041	290,6	463617
	292,4	0,53337	292,4	0,72667	291,7	142227	291,7	134613	292,3	210666	292,3	228564	292	40094	292	335541	291,6	439351	291,6	407164	291,8	502964	291,8	406621	292	416504	292	436778	291,6	505903	291,6	452926	291,6	502986	291,6	460475
	293,4	0,43469	293,4	0,72235	292,7	161047	292,7	133796	293,3	217932	293,3	227133	293	416199	293	333365	292,6	456787	292,6	404458	292,8	531812	292,8	403919	293	427539	293	433845	292,6	543457	292,6	449868	292,6	522131	292,6	457357
	294,4	0,29392	294,4	0,71805	293,7	159258	293,7	132984	294,3	234284	294,3	225712	294	411035	294	331205	293,6	439541	293,6	401773	293,8	508015	293,8	401238	294	446204	294	430935	293,6	523867	293,6	446833	293,6	514578	293,6	454264
	295,4	0,40402	295,4	0,71377	294,7	170136	294,7	132176	295,3	206353	295,3	224301	295	418402	295	329061	294,6	441385	294,6	399108	294,8	525524	294,8	398577	295	423846	295	428048	294,6	532743	294,6	443822	294,6	515409	294,6	451195
	296,4	0,15722	296,4	0,70952	295,7	156594	295,7	131375	296,3	20239	296,3	222899	296	420929	296	326932	295,6	431215	295,6	396463	295,8	530766	295,8	395936	296	409882	296	425182	295,6	531752	295,6	440835	295,6	517079	295,6	44815
	297,4	0,20623	297,4	0,7053	296,7	157925	296,7	130578	297,3	184177	297,3	221507	297	392053	297	324818	296,6	409749	296,6	393838	296,8	509775	296,8	393315	297	392883	297	422339	296,6	512874	296,6	437871	296,6	496357	296,6	445129
	298,4	0,22813	298,4	0,7011	297,7	158062	297,7	129786	298,3	201655	298,3	220124	298	387048	298	322719	297,6	4,22	297,6	391233	297,8	508186	297,8	390714	298	400781	298	419518	297,6	50126	297,6	434929	297,6	512087	297,6	442131
	299,4	0,6374	299,4	0,69693	298,7	162522	298,7	128999	299,3	192166	299,3	21875	299	387292	299	320635	298,6	42769	298,6	388647	298,8	516506	298,8	388132	299	406836	299	416718	298,6	517644	298,6	432011	298,6	495781	298,6	439157
	300,4	0,19683	300,4	0,69279	299,7	166751	299,7	128217	300,3	195408	300,3	217386	300	381494	300	318567	299,6	444099	299,6	386081	299,8	514939	299,8	38557	300	396545	300	413939	299,6	499959	299,6	429115	299,6	490474	299,6	436206
	301,4	0,04924	301,4	0,68866	300,7	163381	300,7	12744	301,3	206589	301,3	21603	301	394531	301	316513	300,6	415168	300,6	383534	300,8	499204	300,8	383026	301	412915	301	411182	300,6	497981	300,6	426241	300,6	46678	300,6	433277
	302,4	0,40784	302,4	0,68457	301,7	141077	301,7	126668	302,3	191187	302,3	214684	302	396313	302	314473	301,6	418213	301,6	381005	301,8	494788	301,8	380502	302	391284	302	408445	301,6	485742	301,6	42339	301,6	483447	301,6	430372
	303,4	0,18124	303,4	0,6805	302,7	157649	302,7	125901	303,3	201677	303,3	213346	303	388934	303	312449	302,6	3,96	302,6	378496	302,8	484813	302,8	377997	303	37453	303	40573	302,6	480912	302,6	42056	302,6	470768	302,6	427488
	304,4	0,5402	304,4	0,67645	303,7	16845	303,7	125139	304,3	183589	304,3	212018	304	36684	304	310438	303,6	421285	303,6	376006	303,8	481007	303,8	37551	304	393768	304	403035	303,6	468893	303,6	417753	303,6	476632	303,6	424627
	305,4	0,13738	305,4	0,67243	304,7	175295	304,7	124381	305,3	193919	305,3	210698	305	391199	305	308442	304,6	416597	304,6	373534	304,8	489671	304,8	373041	305	408984	305	40036	304,6	5003	304,6	414966	304,6	497895	304,6	421788
	306,4	0,20321	306,4	0,66843	305,7	157454	305,7	123628	306,3	178764	306,3	209387	306	364349	306	30646	305,6	399638	305,6	37108	305,8	485118	305,8	370591	306	378497	306	397706	305,6	4,59	305,6	412201	305,6	451078	305,6	418971
	307,4	0,22697	307,4	0,66446	306,7	165178	306,7	12288	307,3	178853	307,3	208085	307	375726	307	304492	306,6	399923	306,6	368644	306,8	476955	306,8	368159	307	379694	307	395072	306,6	502328	306,6	409457	306,6	485629	306,6	416175
	308,4	0,17352	308,4	0,66051	307,7	146411	307,7	122137	308,3	162964	308,3	206791	308	378302	308	302538	307,6	38642	307,6	366227	307,8	459223	307,8	365745	308	375897	308	392457	307,6	460553	307,6	406734	307,6	467865	307,6	413401
	309,4	0,37859	309,4	0,65658	308,7	146658	308,7	121398	309,3	173215	309,3	205507	309	369238	309	300598	308,6	375166	308,6	363827	308,8	467649	308,8	363349	309	374097	309	389862	308,6	438679	308,6	404031	308,6	442671	308,6	410648
	310,4	0,29443	310,4	0,65268	309,7	160608	309,7	120664	310,3	193018	310,3	20423	310	378674	310	298672	309,6	3755	309,6	361445	309,8	463135	309,8	360971	310	375488	310	387287	309,6	474634	309,6	401349	309,6	466565	309,6	407915
	311,4	0,14038	311,4	0,6488	310,7	156641	310,7	119935	311,3	170581	311,3	202962	311	385803	311	296759	310,6	402979	310,6	35908	310,8	474109	310,8	35861	311	382886	311	384731	310,6	471802	310,6	398687	310,6	465796	310,6	405204
	312,4	0,42142	312,4	0,64495	311,7	167974	311,7	11921	312,3	195698	312,3	201702	312	375043	312	294859	311,6	376791	311,6	356733	311,8	468312	311,8	356266	312	384003	312	382194	311,6	476974	311,6	396045	311,6	451132	311,6	402513
	313,4	0,19883	313,4	0,64112	312,7	148613	312,7	11849	313,3	195284	313,3	200451	313	37561	313	292973	312,6	412942	312,6	354403	312,8	464558	312,8	353939	313	373083	313	379676	312,6	499416	312,6	393424	312,6	47029	312,6	399842
	314,4	-0,14573	314,4	0,63731	313,7	140486	313,7	117774	314,3	156658	314,3	199208	314	356616	314	2911	313,6	386619	313,6	35209	313,8	438811	313,8	35163	314	366406	314	377176	313,6	466062	313,6	390821	313,6	432236	313,6	397192
	315,4	0,1302	315,4	0,63353	314,7	135154	314,7	117063	315,3	181167	315,3	197973	315	351074	315	289241	314,6	365398	314,6	349794	314,8	428249	314,8	349337	315	352808	315	374695	314,6	439495	314,6	388239	314,6	421489	314,6	394561
	316,4	0,23419	316,4	0,62977	315,7	16936	315,7	116356	316,3	172229	316,3	196747	316	382599	316	287394	315,6	409027	315,6	347515	315,8	45401	315,8	347061	316	35672	316	372233	315,6	472967	315,6	385676	315,6	465594	315,6	391951
	317,4	-0,15155	317,4	0,62603	316,7	138659	316,7	115653	317,3	158838	317,3	195528	317	366095	317	28556	316,6	385211	316,6	345252	316,8	439215	316,8	344802	317	345599	317	369789	316,6	455084	316,6	383131	316,6	458612	316,6	38936
	318,4	0,26621	318,4	0,62231	317,7	147735	317,7	114955	318,3	175263	318,3	194317	318	34635	318	283739	317,6	35325	317,6	343006	317,8	42657	317,8	342559	318	357104	318	367363	317,6	429495	317,6	380606	317,6	414895	317,6	386788
	319,4	0,14132	319,4	0,61862	318,7	156025	318,7	114262	319,3	164983	319,3	193115	319	338116	319	281931	318,6	383426	318,6	340776	318,8	46101	318,8	340332	319	338593	319	364955	318,6	449125	318,6	3781	318,6	435001	318,6	384236
	320,4	0,17198	320,4	0,61494	319,7	132522	319,7	113572	320,3	150107	320,3	19192	320	332782	320	280135	319,6	341115	319,6	338563	319,8	42443	319,8	338122	320	329901	320	362565	319,6	403138	319,6	375612	319,6	416115	319,6	381702
	321,4	0,3646	321,4	0,6113	320,7	1544	320,7	112887	321,3	188191	321,3	190733	321	349561	321	278352	320,6	352127	320,6	336365	320,8	43664	320,8	335927	321	327625	321	360192	320,6	417166	320,6	373143	320,6	419082	320,6	379188
	322,4	0,23235	322,4	0,60767	321,7	158193	321,7	112207	322,3	164121	322,3	189554	322	362744	322	276582	321,6	372773	321,6	334183	321,8	458457	321,8	333749	322	325574	322	357836	321,6	434529	321,6	370692	321,6	44637	321,6	376692
	323,4	0,11926	323,4	0,60406	322,7	13158	322,7	11153	323,3	186743	323,3	188383	323	329883	323	274823	322,6	353967	322,6	332017	322,8	422681	322,8	331586	323	330249	323	355498	322,6	412476	322,6	36826	322,6	429236	322,6	374215
	324,4	0,34555	324,4	0,60048	323,7	140889	323,7	110858	324,3	163396	324,3	187219	324	338007	324	273077	323,6	356913	323,6	329867	323,8	432067	323,8	329439	324	345953	324	353178	323,6	42609	323,6	365845	323,6	426761	323,6	371756
	325,4	0,1613	325,4	0,59692	324,7	131484	324,7	11019	325,3	149643	325,3	186063	325	337915	325	271343	324,6	333894	324,6	327732	324,8	432041	324,8	327307	325	326172	325	350874	324,6	410884	324,6	363448	324,6	408894	324,6	369316
	326,4	0,03833	326,4	0,59338	325,7	142834	325,7	109526	326,3	149072	326,3	184915	326	35127	326	269621	325,6	333057	325,6	325612	325,8	417407	325,8	32519	326	32074	326	348586	325,6	389185	325,6	361069	325,6	408301	325,6	366893
	327,4	0,06169	327,4	0,58986	326,7	129299	326,7	108866	327,3	163511	327,3	183774	327	337854	327	26791	326,6	358235	326,6	323508	326,8	400059	326,8	323089	327	29928	327	346316	326,6	409163	326,6	358707	326,6	420027	326,6	364488
	328,4	-0,03955	328,4	0,58636	327,7	132641	327,7	10821	328,3	12666	328,3	18264	328	311877	328	266212	327,6	372851	327,6	321419	327,8	394739	327,8	321002	328	299988	328	344062	327,6	406714	327,6	356363	327,6	413794	327,6	362101
	329,4	0,08639	329,4	0,58288	328,7	123079	328,7	107559	329,3	135246	329,3	181514	329	306647	329	264525	328,6	33483	328,6	319344	328,8	401756	328,8	318931	329	309003	329	341825	328,6	381071	328,6	354035	328,6	393461	328,6	359732
	330,4	0,22302	330,4	0,57943	329,7	133753	329,7	106911	330,3	162768	330,3	180396	330	325793	330	26285	329,6	332727	329,6	317285	329,8	430725	329,8	316875	330	316467	330	339603	329,6	413806	329,6	351725	329,6	417371	329,6	35738
	331,4	0,16538	331,4	0,57599	330,7	139555	330,7	106268	331,3	156624	331,3	179284	331	327722	331	261187	330,6	341079	330,6	31524	330,8	403938	330,8	314833	331	289966	331	337398	330,6	423684	330,6	349432	330,6	403225	330,6	355045
	332,4	0,17284	332,4	0,57258	331,7	118569	331,7	105628	332,3	143308	332,3	17818	332	324872	332	259535	331,6	326613	331,6	31321	331,8	418216	331,8	312805	332	298785	332	335209	331,6	391688	331,6	347155	331,6	3808	331,6	352728
	333,4	0,41705	333,4	0,56919	332,7	141907	332,7	104993	333,3	1677	333,3	177083	333	337665	333	257894	332,6	333405	332,6	311194	332,8	425226	332,8	310792	333	299164	333	333035	332,6	4091	332,6	344895	332,6	409381	332,6	350427
	334,4	0,20291	334,4	0,56581	333,7	126875	333,7	104361	334,3	123247	334,3	175993	334	328638	334	256264	333,6	344968	333,6	309192	333,8	42531	333,8	308794	334	280298	334	330878	333,6	405002	333,6	342652	333,6	399973	333,6	348143
	335,4	0,23269	335,4	0,56246	334,7	132954	334,7	103734	335,3	131731	335,3	17491	335	320898	335	254646	334,6	331089	334,6	307205	334,8	396257	334,8	306809	335	306189	335	328735	334,6	38425	334,6	340424	334,6	404294	334,6	345876
	336,4	0,25034	336,4	0,55913	335,7	124407	335,7	10311	336,3	129328	336,3	173834	336	327087	336	253039	335,6	315493	335,6	305232	335,8	406538	335,8	304839	336	295471	336	326609	335,6	386428	335,6	338213	335,6	395767	335,6	343625
	337,4	0,34421	337,4	0,55582	336,7	140691	336,7	10249	337,3	125203	337,3	172766	337	324463	337	251442	336,6	329934	336,6	303273	336,8	434883	336,8	302883	337	293225	337	324497	336,6	407827	336,6	336018	336,6	403616	336,6	341391
	338,4	0,33721	338,4	0,55252	337,7	152248	337,7	101874	338,3	148142	338,3	171704	338	306396	338	249857	337,6	331855	337,6	301327	337,8	420701	337,8	30094	338	306494	338	322401	337,6	389863	337,6	333839	337,6	41374	337,6	339173
	339,4	0,05689	339,4	0,54925	338,7	137829	338,7	101262	339,3	131934	339,3	170649	339	322607	339	248282	338,6	346716	338,6	299396	338,8	411597	338,8	299011	339	300317	339	320319	338,6	398743	338,6	331675	338,6	371167	338,6	336971
	340,4	-0,0377	340,4	0,546	339,7	126252	339,7	100653	340,3	122332	340,3	169601	340	294861	340	246719	339,6	311411	339,6	297478	339,8	407463	339,8	297096	340	284644	340	318253	339,6	377891	339,6	329527	339,6	36876	339,6	334785
	341,4	0,02766	341,4	0,54277	340,7	128025	340,7	100049	341,3	13384	341,3	16856	341	302002	341	245165	340,6	30457	340,6	295573	340,8	409976	340,8	295194	341	290601	341	316201	340,6	380339	340,6	327395	340,6	373479	340,6	332614
	342,4	0,12712	342,4	0,53955	341,7	148245	341,7	0,99448	342,3	0,97459	342,3	167525	342	313513	342	243623	341,6	290352	341,6	293682	341,8	405381	341,8	293306	342	281421	342	314164	341,6	376716	341,6	325278	341,6	37602	341,6	330459
	343,4	0,16755	343,4	0,53636	342,7	116648	342,7	0,98851	343,3	115383	343,3	166497	343	310706	343	242091	342,6	299712	342,6	291804	342,8	37366	342,8	29143	343	288293	343	312141	342,6	372637	342,6	323176	342,6	38554	342,6	32832
	344,4	0,03867	344,4	0,53318	343,7	0,93681	343,7	0,98257	344,3	106282	344,3	165476	344	284851	344	240569	343,6	30436	343,6	28994	343,8	39565	343,8	289568	344	280212	344	310133	343,6	360415	343,6	321089	343,6	398354	343,6	326196
	345,4	0,28591	345,4	0,53003	344,7	125728	344,7	0,97667	345,3	14135	345,3	164461	345	315479	345	239057	344,6	285117	344,6	288088	344,8	386223	344,8	287719	345	283264	345	308139	344,6	362803	344,6	319017	344,6	368601	344,6	324088
	346,4	0,08865	346,4	0,52689	345,7	126704	345,7	0,97081	346,3	116582	346,3	163453	346	300513	346	237556	345,6	315671	345,6	286249	345,8	391069	345,8	285883	346	269983	346	306159	345,6	360154	345,6	316959	345,6	38137	345,6	321994
	347,4	0,23555	347,4	0,52377	346,7	129966	346,7	0,96499	347,3	124099	347,3	162451	347	292139	347	236065	346,6	299211	346,6	284424	346,8	397476	346,8	28406	347	279456	347	304194	346,6	409709	346,6	314917	346,6	377605	346,6	319916
	348,4	0,14954	348,4	0,52067	347,7	116992	347,7	0,9592	348,3	124805	348,3	161456	348	306897	348	234584	347,6	295532	347,6	282611	347,8	363098	347,8	28225	348	261719	348	302242	347,6	366382	347,6	312889	347,6	358154	347,6	317852
	349,4	0,02251	349,4	0,51759	348,7	119875	348,7	0,95345	349,3	11771	349,3	160468	349	267139	349	233113	348,6	283625	348,6	28081	348,8	379624	348,8	280452	349	262927	349	300304	348,6	352729	348,6	310876	348,6	360005	348,6	315803
	350,4	0,09745	350,4	0,51453	349,7	108098	349,7	0,94773	350,3	101082	350,3	159485	350	268304	350	231652	349,6	286337	349,6	279023	349,8	371144	349,8	278666	350	257538	350	298379	349,6	374532	349,6	308876	349,6	352438	349,6	313769
	351,4	0,08812	351,4	0,51149	350,7	10093	350,7	0,94204	351,3	106333	351,3	158509	351	253339	351	230201	350,6	274098	350,6	277247	350,8	35662	350,8	276894	351	251483	351	296468	350,6	363112	350,6	306891	350,6	337855	350,6	311749
	352,4	0,06692	352,4	0,50846	351,7	0,82918	351,7	0,9364	352,3	11989	352,3	157539	352	256689	352	22876	351,6	277793	351,6	275484	351,8	373906	351,8	275133	352	251733	352	294571	351,6	349583	351,6	30492	351,6	366233	351,6	309744
	353,4	0,25929	353,4	0,50545	352,7	110557	352,7	0,93078	353,3	153982	353,3	156576	353	277118	353	227328	352,6	302648	352,6	273733	352,8	393661	352,8	273385	353	282672	353	292687	352,6	370226	352,6	302963	352,6	36715	352,6	307753
	354,4	0,09935	354,4	0,50246	353,7	0,94717	353,7	0,92521	354,3	139182	354,3	155618	354	275958	354	225906	353,6	292189	353,6	271995	353,8	367167	353,8	271648	354	260773	354	290816	353,6	376002	353,6	30102	353,6	357386	353,6	305776
	355,4	0,19459	355,4	0,49949	354,7	0,95444	354,7	0,91966	355,3	124319	355,3	154667	355	262311	355	224494	354,6	268834	354,6	270268	354,8	355563	354,8	269924	355	252435	355	288958	354,6	337072	354,6	299091	354,6	339977	354,6	303813
	356,4	-0,0806	356,4	0,49654	355,7	122908	355,7	0,91415	356,3	0,94903	356,3	153722	356	262567	356	22309	355,6	269559	355,6	268553	355,8	352892	355,8	268212	356	244611	356	287114	355,6	332914	355,6	297175	355,6	352372	355,6	301864
	357,4	-0,25003	357,4	0,4936	356,7	0,95464	356,7	0,90868	357,3	103596	357,3	152783	357	253931	357	221697	356,6	266824	356,6	26685	356,8	344343	356,8	266511	357	240149	357	285282	356,6	328762	356,6	295273	356,6	312295	356,6	299928
	358,4	-0,09368	358,4	0,49068	357,7	0,74436	357,7	0,90324	358,3	109036	358,3	15185	358	252905	358	220313	357,6	269194	357,6	265159	357,8	339248	357,8	264822	358	251367	358	283463	357,6	347075	357,6	293384	357,6	335954	357,6	298006
	359,4	-0,06802	359,4	0,48778	358,7	100664	358,7	0,89783	359,3	0,92415	359,3	150923	359	263049	359	218938	358,6	265261	358,6	26348	358,8	341584	358,8	263145	359	234509	359	281657	358,6	316812	358,6	291508	358,6	329946	358,6	296098
	360,4	-0,1051	360,4	0,4849	359,7	0,97278	359,7	0,89245	360,3	122375	360,3	150002	360	242346	360	217572	359,6	256592	359,6	261812	359,8	346399	359,8	26148	360	246228	360	279863	359,6	321619	359,6	289645	359,6	307532	359,6	294203
	361,4	-0,214	361,4	0,48203	360,7	0,84683	360,7	0,88711	361,3	113059	361,3	149087	361	244073	361	216215	360,6	275929	360,6	260155	360,8	34567	360,8	259826	361	219281	361	278082	360,6	333302	360,6	287796	360,6	322023	360,6	292322
	362,4	-0,17142	362,4	0,47919	361,7	0,79878	361,7	0,8818	362,3	124541	362,3	148177	362	253168	362	214867	361,6	272208	361,6	25851	361,8	352465	361,8	258183	362	22713	362	276313	361,6	316776	361,6	285959	361,6	307328	361,6	290454
	363,4	-0,28853	363,4	0,47635	362,7	0,93667	362,7	0,87652	363,3	13137	363,3	147274	363	240625	363	213529	362,6	265156	362,6	256877	362,8	331357	362,8	256551	363	222205	363	274556	362,6	337458	362,6	284135	362,6	308955	362,6	288598
	364,4	-0,48845	364,4	0,47354	363,7	0,69272	363,7	0,87128	364,3	0,93179	364,3	146376	364	211792	364	212199	363,6	264873	363,6	255254	363,8	321682	363,8	254931	364	210254	364	272812	363,6	342607	363,6	282324	363,6	288628	363,6	286756
	365,4	-0,24149	365,4	0,47074	364,7	0,82662	364,7	0,86607	365,3	112089	365,3	145484	365	226031	365	210878	364,6	232218	364,6	253643	364,8	327293	364,8	253322	365	230157	365	27108	364,6	303422	364,6	280526	364,6	272221	364,6	284927
	366,4	-0,11442	366,4	0,46796	365,7	0,93696	365,7	0,86089	366,3	114775	366,3	144597	366	251801	366	209566	365,6	266971	365,6	252042	365,8	340819	365,8	251724	366	23642	366	269359	365,6	317081	365,6	27874	365,6	307096	365,6	28311
	367,4	-0,11759	367,4	0,4652	366,7	0,98823	366,7	0,85574	367,3	1,07	367,3	143717	367	248383	367	208263	366,6	244279	366,6	250453	366,8	334935	366,8	250136	367	237299	367	267651	366,6	325052	366,6	276967	366,6	30452	366,6	281307
	368,4	-0,18504	368,4	0,46245	367,7	104219	367,7	0,85063	368,3	130864	368,3	142841	368	256445	368	206968	367,6	25145	367,6	248874	367,8	328703	367,8	24856	368	228809	368	265954	367,6	30582	367,6	275206	367,6	294273	367,6	279515
	369,4	-0,40933	369,4	0,45972	368,7	10623	368,7	0,84554	369,3	110017	369,3	141972	369	240295	369	205682	368,6	262905	368,6	247306	368,8	337251	368,8	246994	369	232104	369	264269	368,6	324892	368,6	273457	368,6	314858	368,6	277737
	370,4	-0,01252	370,4	0,457	369,7	0,92117	369,7	0,84049	370,3	101047	370,3	141108	370	240125	370	204404	369,6	248506	369,6	245749	369,8	330027	369,8	245439	370	224243	370	262596	369,6	320845	369,6	27172	369,6	319917	369,6	27597
	371,4	0,14098	371,4	0,4543	370,7	0,83059	370,7	0,83546	371,3	101401	371,3	140249	371	245575	371	203135	370,6	233009	370,6	244203	370,8	315433	370,8	243894	371	220978	371	260934	370,6	306556	370,6	269995	370,6	307301	370,6	274216
	372,4	0,14102	372,4	0,45162	371,7	0,94184	371,7	0,83047	372,3	0,91839	372,3	139396	372	248389	372	201874	371,6	247056	371,6	242666	371,8	308147	371,8	24236	372	233984	372	259284	371,6	335691	371,6	268282	371,6	281357	371,6	272474
	373,4	-0,16764	373,4	0,44895	372,7	0,94783	372,7	0,82551	373,3	0,94915	373,3	138549	373	240497	373	200622	372,6	257413	372,6	241141	372,8	331994	372,8	240837	373	207233	373	257645	372,6	319987	372,6	266581	372,6	316984	372,6	270744
	374,4	-0,11014	374,4	0,4463	373,7	0,73311	373,7	0,82058	374,3	0,98528	374,3	137706	374	245319	374	199378	373,6	239908	373,6	239625	373,8	309069	373,8	239324	374	192633	374	256017	373,6	281498	373,6	264892	373,6	286783	373,6	269026
	375,4	0,14016	375,4	0,44367	374,7	0,68977	374,7	0,81568	375,3	10562	375,3	136869	375	227527	375	198142	374,6	228928	374,6	23812	374,8	305486	374,8	237821	375	227771	375	2544	374,6	281614	374,6	263215	374,6	278306	374,6	26732
	376,4	-0,24551	376,4	0,44105	375,7	0,71538	375,7	0,81081	376,3	0,90559	376,3	136038	376	228943	376	196914	375,6	25281	375,6	236626	375,8	314265	375,8	236328	376	207593	376	252795	375,6	295571	375,6	261549	375,6	281045	375,6	265625
	377,4	0,07777	377,4	0,43845	376,7	0,66258	376,7	0,80597	377,3	0,99392	377,3	135211	377	210077	377	195694	376,6	21798	376,6	235141	376,8	269198	376,8	234845	377	186224	377	2512	376,6	26129	376,6	259894	376,6	288329	376,6	263943
	378,4	0,02402	378,4	0,43586	377,7	0,6248	377,7	0,80116	378,3	108845	378,3	13439	378	222034	378	194482	377,6	215505	377,6	233666	377,8	290169	377,8	233372	378	193066	378	249616	377,6	284048	377,6	258251	377,6	261208	377,6	262272
	379,4	-0,48754	379,4	0,43329	378,7	0,81858	378,7	0,79637	379,3	0,82974	379,3	133574	379	219879	379	193279	378,6	231468	378,6	232201	378,8	279965	378,8	23191	379	182477	379	248043	378,6	288756	378,6	256619	378,6	284825	378,6	260612
	380,4	-0,21616	380,4	0,43073	379,7	0,92757	379,7	0,79162	380,3	0,96147	380,3	132764	380	238147	380	192083	379,6	220505	379,6	230747	379,8	292241	379,8	230457	380	179956	380	246481	379,6	276157	379,6	254998	379,6	277378	379,6	258964
	381,4	-0,33007	381,4	0,42819	380,7	0,69602	380,7	0,7869	381,3	0,8638	381,3	131958	381	250714	381	190895	380,6	241466	380,6	229302	380,8	300668	380,8	229014	381	201825	381	24493	380,6	290172	380,6	253388	380,6	296007	380,6	257327
	382,4	-0,04608	382,4	0,42566	381,7	0,84168	381,7	0,7822	382,3	0,98413	382,3	131157	382	239886	382	189715	381,6	225653	381,6	227866	381,8	305353	381,8	22758	382	198883	382	243389	381,6	293024	381,6	25179	381,6	284406	381,6	255701
	383,4	0,17944	383,4	0,42315	382,7	0,74268	382,7	0,77754	383,3	120935	383,3	130362	383	222131	383	188543	382,6	231653	382,6	226441	382,8	309424	382,8	226157	383	204224	383	241858	382,6	303052	382,6	250202	382,6	29314	382,6	254087
	384,4	0,01316	384,4	0,42065	383,7	0,90642	383,7	0,7729	384,3	114204	384,3	129571	384	233301	384	187378	383,6	232852	383,6	225024	383,8	314106	383,8	224742	384	20769	384	240338	383,6	295107	383,6	248625	383,6	304263	383,6	252483
	385,4	-0,20325	385,4	0,41817	384,7	0,97766	384,7	0,76829	385,3	0,98682	385,3	128786	385	25647	385	186221	384,6	235071	384,6	223618	384,8	297009	384,8	223338	385	213318	385	238828	384,6	305457	384,6	247059	384,6	28125	384,6	250891
	386,4	-0,0417	386,4	0,41571	385,7	0,88723	385,7	0,76371	386,3	0,93577	386,3	128005	386	234229	386	185071	385,6	231892	385,6	222221	385,8	288413	385,8	221942	386	21842	386	237328	385,6	300947	385,6	245503	385,6	281428	385,6	249309
	387,4	0,20397	387,4	0,41325	386,7	115811	386,7	0,75916	387,3	107468	387,3	12723	387	24455	387	183929	386,6	247242	386,6	220833	386,8	315592	386,8	220556	387	215033	387	235839	386,6	323451	386,6	243958	386,6	315492	386,6	247739
	388,4	0,39161	388,4	0,41082	387,7	0,87962	387,7	0,75463	388,3	119546	388,3	126459	388	248273	388	182795	387,6	221093	387,6	219454	387,8	303304	387,8	21918	388	194879	388	234359	387,6	295702	387,6	242424	387,6	288366	387,6	246178
	389,4	0,31523	389,4	0,40839	388,7	0,95169	388,7	0,75013	389,3	124839	389,3	125693	389	252747	389	181668	388,6	233784	388,6	218085	388,8	298386	388,8	217812	389	227405	389	23289	388,6	292171	388,6	2409	388,6	321089	388,6	244629
	390,4	0,42114	390,4	0,40599	389,7	118176	389,7	0,74566	390,3	116931	390,3	124932	390	244971	390	180548	389,6	261584	389,6	216725	389,8	348767	389,8	216454	390	243774	390	231431	389,6	312353	389,6	239386	389,6	312793	389,6	24309
	391,4	0,21439	391,4	0,40359	390,7	0,95171	390,7	0,74122	391,3	121077	391,3	124176	391	264508	391	179436	390,6	249947	390,6	215374	390,8	325538	390,8	215105	391	220587	391	229981	390,6	312203	390,6	237883	390,6	318893	390,6	241561
	392,4	0,24764	392,4	0,40121	391,7	105415	391,7	0,7368	392,3	132305	392,3	123424	392	239886	392	17833	391,6	226774	391,6	214032	391,8	303636	391,8	213765	392	225763	392	228541	391,6	299625	391,6	23639	391,6	288969	391,6	240043
	393,4	0,32529	393,4	0,39885	392,7	122966	392,7	0,73242	393,3	117293	393,3	122678	393	234143	393	177232	392,6	255886	392,6	212699	392,8	312556	392,8	212433	393	19834	393	227111	392,6	305874	392,6	234906	392,6	303896	392,6	238535
	394,4	-0,00762	394,4	0,3965	393,7	107822	393,7	0,72805	394,3	10469	394,3	121936	394	222607	394	176142	393,6	233098	393,6	211375	393,8	288796	393,8	211111	394	202502	394	22569	393,6	274138	393,6	233433	393,6	294548	393,6	237038
	395,4	0,03505	395,4	0,39416	394,7	0,97544	394,7	0,72372	395,3	0,91238	395,3	121198	395	234308	395	175058	394,6	234252	394,6	210059	394,8	292099	394,8	209797	395	201471	395	224279	394,6	290734	394,6	23197	394,6	284874	394,6	23555
	396,4	0,10304	396,4	0,39184	395,7	0,83799	395,7	0,71941	396,3	101467	396,3	120465	396	225299	396	173981	395,6	231676	395,6	208752	395,8	314291	395,8	208492	396	20047	396	222878	395,6	267479	395,6	230517	395,6	271129	395,6	234073
	397,4	-0,11162	397,4	0,38953	396,7	0,7905	396,7	0,71513	397,3	0,92947	397,3	119737	397	237292	397	172911	396,6	220562	396,6	207454	396,8	306594	396,8	207196	397	18551	397	221485	396,6	26126	396,6	229073	396,6	273381	396,6	232605
	398,4	0,15414	398,4	0,38723	397,7	0,73775	397,7	0,71087	398,3	112663	398,3	119014	398	236932	398	171849	397,6	202811	397,6	206165	397,8	28607	397,8	205908	398	21441	398	220102	397,6	266202	397,6	22764	397,6	260783	397,6	231148
	399,4	0,12085	399,4	0,38495	398,7	0,85352	398,7	0,70664	399,3	0,88086	399,3	118295	399	229443	399	170793	398,6	234302	398,6	204884	398,8	2979	398,8	204629	399	195349	399	218729	398,6	289099	398,6	226215	398,6	278015	398,6	2297
	400,4	-0,12089	400,4	0,38268	399,7	0,69392	399,7	0,70243	400,3	0,54595	400,3	11758	400	205511	400	169744	399,6	22681	399,6	203612	399,8	28756	399,8	203358	400	179364	400	217364	399,6	272391	399,6	224801	399,6	255839	399,6	228262
	401,4	-0,18324	401,4	0,38043	400,7	0,57668	400,7	0,69825	401,3	0,5222	401,3	11687	401	184503	401	168701	400,6	202333	400,6	202348	400,8	272135	400,8	202096	401	161273	401	216009	400,6	267762	400,6	223396	400,6	245033	400,6	226834
	402,4	-0,1105	402,4	0,37819	401,7	0,64312	401,7	0,6941	402,3	0,6584	402,3	116164	402	199438	402	167666	401,6	197476	401,6	201092	401,8	256782	401,8	200842	402	152612	402	214663	401,6	256375	401,6	2,22	401,6	22853	401,6	225415
	403,4	-0,38334	403,4	0,37596	402,7	0,87263	402,7	0,68997	403,3	0,61016	403,3	115463	403	19024	403	166637	402,6	204764	402,6	199845	402,8	293114	402,8	199597	403	141815	403	213325	402,6	243314	402,6	220614	402,6	2663	402,6	224006
	404,4	-0,23623	404,4	0,37374	403,7	0,63176	403,7	0,68587	404,3	0,79048	404,3	114766	404	195508	404	165615	403,6	181851	403,6	198606	403,8	24322	403,8	198359	404	165601	404	211997	403,6	227163	403,6	219237	403,6	24385	403,6	222606
	405,4	-0,06432	405,4	0,37154	404,7	0,68797	404,7	0,68179	405,3	0,6592	405,3	114074	405	206757	405	164599	404,6	187548	404,6	197375	404,8	259432	404,8	19713	405	15611	405	210678	404,6	250316	404,6	217869	404,6	249694	404,6	221215
	406,4	-0,14657	406,4	0,36935	405,7	0,929	405,7	0,67773	406,3	0,69087	406,3	113386	406	206781	406	16359	405,6	189059	405,6	196153	405,8	29004	405,8	195909	406	154218	406	209367	405,6	253768	405,6	21651	405,6	244174	405,6	219834
	407,4	-0,15257	407,4	0,36718	406,7	0,8436	406,7	0,6737	407,3	0,71414	407,3	112702	407	185651	407	162588	406,6	215709	406,6	194938	406,8	27717	406,8	194696	407	147028	407	208065	406,6	258592	406,6	215161	406,6	232738	406,6	218463
	408,4	-0,31952	408,4	0,36502	407,7	0,56787	407,7	0,6697	408,3	0,58911	408,3	112022	408	176483	408	161592	407,6	187946	407,6	193731	407,8	252887	407,8	193491	408	132672	408	206771	407,6	213568	407,6	21382	407,6	218695	407,6	2171
	409,4	-0,28846	409,4	0,36287	408,7	0,59133	408,7	0,66572	409,3	0,53123	409,3	111347	409	193329	409	160602	408,6	180043	408,6	192532	408,8	255582	408,8	192294	409	133417	409	205486	408,6	225502	408,6	212488	408,6	230311	408,6	215746
	410,4	-0,11369	410,4	0,36073	409,7	0,68611	409,7	0,66176	410,3	0,6237	410,3	110676	410	188702	410	159619	409,6	187455	409,6	191342	409,8	262193	409,8	191104	410	143951	410	20421	409,6	213273	409,6	211165	409,6	241251	409,6	214402
	411,4	-0,27977	411,4	0,35861	410,7	0,72544	410,7	0,65783	411,3	0,61086	411,3	110009	411	179498	411	158642	410,6	191442	410,6	190159	410,8	294174	410,8	189923	411	159357	411	202942	410,6	236046	410,6	209851	410,6	223864	410,6	213066
	412,4	-0,20895	412,4	0,35649	411,7	0,78753	411,7	0,65392	412,3	0,74336	412,3	109346	412	186078	412	157672	411,6	200997	411,6	188983	411,8	279383	411,8	188749	412	172418	412	201683	411,6	232162	411,6	208546	411,6	215805	411,6	21174
	413,4	-0,47765	413,4	0,3544	412,7	0,67612	412,7	0,65003	413,3	0,6763	413,3	108687	413	213568	413	156707	412,6	209752	412,6	187816	412,8	270785	412,8	187583	413	163348	413	200432	412,6	250756	412,6	207249	412,6	236595	412,6	210422
	414,4	-0,56658	414,4	0,35231	413,7	0,62034	413,7	0,64617	414,3	0,35855	414,3	108033	414	177979	414	155749	413,6	168755	413,6	186656	413,8	266641	413,8	186425	414	107092	414	199189	413,6	237847	413,6	205961	413,6	210515	413,6	209113
	415,4	-0,59679	415,4	0,35024	414,7	0,53513	414,7	0,64233	415,3	0,49063	415,3	107382	415	1742	415	154797	414,6	174083	414,6	185503	414,8	24869	414,8	185274	415	117853	415	197954	414,6	227709	414,6	204682	414,6	196507	414,6	207812
	416,4	-0,45402	416,4	0,34817	415,7	0,45356	415,7	0,63852	416,3	0,33587	416,3	106736	416	167462	416	153851	415,6	16796	415,6	184359	415,8	236864	415,8	184131	416	118182	416	196727	415,6	223075	415,6	203411	415,6	190702	415,6	206521
	417,4	-0,39712	417,4	0,34612	416,7	0,52117	416,7	0,63473	417,3	0,32649	417,3	106094	417	174011	417	152911	416,6	14075	416,6	183221	416,8	251411	416,8	182995	417	117969	417	195509	416,6	211404	416,6	202148	416,6	17665	416,6	205237
	418,4	-0,37267	418,4	0,34409	417,7	0,32419	417,7	0,63096	418,3	0,51687	418,3	105455	418	165277	418	151977	417,6	170067	417,6	182091	417,8	249533	417,8	181866	418	138104	418	194299	417,6	217552	417,6	200894	417,6	198937	417,6	203963
	419,4	-0,3544	419,4	0,34206	418,7	0,54644	418,7	0,62721	419,3	0,33235	419,3	104821	419	17854	419	151049	418,6	177175	418,6	180969	418,8	228718	418,8	180745	419	122375	419	193096	418,6	207559	418,6	199648	418,6	198733	418,6	202696
	420,4	-0,61361	420,4	0,34005	419,7	0,5523	419,7	0,62349	420,3	0,50593	420,3	10419	420	185492	420	150127	419,6	156735	419,6	179854	419,8	25204	419,8	179632	420	130194	420	191901	419,6	187118	419,6	19841	419,6	211276	419,6	201439
	421,4	-0,17877	421,4	0,33805	420,7	0,60278	420,7	0,61979	421,3	0,25147	421,3	103564	421	213849	421	149211	420,6	195563	420,6	178746	420,8	253253	420,8	178525	421	128668	421	190715	420,6	231805	420,6	197181	420,6	202277	420,6	200189
	422,4	-0,31224	422,4	0,33606	421,7	0,41062	421,7	0,61611	422,3	0,35964	422,3	102941	422	183966	422	148301	421,6	203234	421,6	177645	421,8	246517	421,8	177426	422	117023	422	189536	421,6	209081	421,6	195959	421,6	211241	421,6	198948
	423,4	-0,4516	423,4	0,33408	422,7	0,44812	422,7	0,61245	423,3	0,27637	423,3	102322	423	186432	423	147397	422,6	173151	422,6	176552	422,8	24129	422,8	176334	423	113361	423	188365	422,6	216278	422,6	194746	422,6	210809	422,6	197715
	424,4	-0,2697	424,4	0,33212	423,7	0,67869	423,7	0,60882	424,3	0,50405	424,3	101707	424	177039	424	146498	423,6	159526	423,6	175465	423,8	251772	423,8	175249	424	117676	424	187201	423,6	207805	423,6	193541	423,6	206011	423,6	19649
	425,4	-0,37022	425,4	0,33016	424,7	0,76204	424,7	0,6052	425,3	0,72808	425,3	101096	425	199963	425	145605	424,6	162424	424,6	174386	424,8	260893	424,8	174171	425	106226	425	186045	424,6	21804	424,6	192343	424,6	201255	424,6	195273
	426,4	-0,40328	426,4	0,32822	425,7	0,51787	425,7	0,60161	426,3	0,53206	426,3	100489	426	183246	426	144718	425,6	180233	425,6	173313	425,8	24402	425,8	1731	426	0,95404	426	184897	425,6	214059	425,6	191154	425,6	198592	425,6	194064
	427,4	-0,277	427,4	0,32629	426,7	0,40703	426,7	0,59805	427,3	0,39924	427,3	0,99885	427	183777	427	143837	426,6	164993	426,6	172248	426,8	229231	426,8	172036	427	113159	427	183756	426,6	219119	426,6	189972	426,6	191946	426,6	192863
	428,4	-0,1043	428,4	0,32437	427,7	0,27073	427,7	0,5945	428,3	0,48513	428,3	0,99285	428	177271	428	142961	427,6	156353	427,6	17119	427,8	24717	427,8	170979	428	11272	428	182623	427,6	22603	427,6	188798	427,6	19511	427,6	19167
	429,4	-0,10184	429,4	0,32246	428,7	0,61409	428,7	0,59097	429,3	0,55461	429,3	0,98689	429	178656	429	14209	428,6	183756	428,6	170138	428,8	248009	428,8	169929	429	131561	429	181497	428,6	24246	428,6	187631	428,6	202592	428,6	190485
	430,4	-0,1609	430,4	0,32057	429,7	0,56765	429,7	0,58747	430,3	0,47837	430,3	0,98097	430	206647	430	141226	429,6	179066	429,6	169093	429,8	254703	429,8	168885	430	144708	430	180378	429,6	23672	429,6	186473	429,6	22306	429,6	189307
	431,4	-0,15687	431,4	0,31868	430,7	0,67434	430,7	0,58399	431,3	0,26939	431,3	0,97508	431	191327	431	140366	430,6	157435	430,6	168055	430,8	246305	430,8	167848	431	126581	431	179267	430,6	220594	430,6	185321	430,6	207863	430,6	188138
	432,4	-0,31625	432,4	0,31681	431,7	0,4666	431,7	0,58052	432,3	0,39595	432,3	0,96923	432	156378	432	139513	431,6	153097	431,6	167024	431,8	241151	431,8	166818	432	135333	432	178163	431,6	213558	431,6	184178	431,6	210763	431,6	186976
	433,4	-0,16492	433,4	0,31495	432,7	0,66943	432,7	0,57708	433,3	0,54785	433,3	0,96341	433	161414	433	138664	432,6	187268	432,6	165999	432,8	253796	432,8	165795	433	132605	433	177066	432,6	199365	432,6	183042	432,6	21781	432,6	185821
	434,4	-0,05355	434,4	0,31309	433,7	0,58843	433,7	0,57366	434,3	0,62055	434,3	0,95763	434	192682	434	137821	433,6	165621	433,6	164981	433,8	26305	433,8	164778	434	120551	434	175976	433,6	207333	433,6	181913	433,6	188754	433,6	184674
	435,4	-0,19694	435,4	0,31125	434,7	0,5583	434,7	0,57026	435,3	0,55108	435,3	0,95189	435	17149	435	136983	434,6	180033	434,6	16397	434,8	257104	434,8	163768	435	124786	435	174893	434,6	219242	434,6	180792	434,6	199369	434,6	183535
	436,4	-0,15372	436,4	0,30942	435,7	0,57539	435,7	0,56688	436,3	0,52031	436,3	0,94618	436	167706	436	136151	435,6	191337	435,6	162965	435,8	265465	435,8	162765	436	115289	436	173818	435,6	206205	435,6	179678	435,6	210746	435,6	182403
	437,4	0,02488	437,4	0,3076	436,7	0,45647	436,7	0,56352	437,3	0,37361	437,3	0,94051	437	167163	437	135324	436,6	165078	436,6	161966	436,8	244624	436,8	161767	437	103503	437	172749	436,6	181399	436,6	178571	436,6	188906	436,6	181278
	438,4	-0,50093	438,4	0,3058	437,7	0,65566	437,7	0,56018	438,3	0,33653	438,3	0,93487	438	142603	438	134502	437,6	17093	437,6	160974	437,8	233042	437,8	160777	438	112537	438	171687	437,6	199165	437,6	177471	437,6	199067	437,6	180161
	439,4	-0,30281	439,4	0,304	438,7	0,42801	438,7	0,55687	439,3	0,44504	439,3	0,92926	439	158813	439	133685	438,6	155745	438,6	159989	438,8	220957	438,8	159792	439	0,87427	439	170632	438,6	179329	438,6	176379	438,6	195357	438,6	179051
	440,4	-0,26987	440,4	0,30221	439,7	0,49397	439,7	0,55357	440,3	0,46233	440,3	0,9237	440	187109	440	132874	439,6	182908	439,6	159009	439,8	215874	439,8	158814	440	104236	440	169584	439,6	201645	439,6	175294	439,6	195835	439,6	177949
	441,4	-0,43867	441,4	0,30044	440,7	0,34743	440,7	0,55029	441,3	0,29002	441,3	0,91816	441	144275	441	132068	440,6	154072	440,6	158036	440,8	221665	440,8	157843	441	108789	441	168543	440,6	206489	440,6	174215	440,6	203059	440,6	176853
	442,4	-0,21686	442,4	0,29867	441,7	0,27271	441,7	0,54703	442,3	0,31823	442,3	0,91266	442	15451	442	131266	441,6	129791	441,6	15707	441,8	204754	441,8	156877	442	0,982	442	167509	441,6	162445	441,6	173144	441,6	168744	441,6	175765
	443,4	-0,27911	443,4	0,29691	442,7	0,36084	442,7	0,54379	443,3	0,58325	443,3	0,90719	443	164313	443	13047	442,6	137103	442,6	156109	442,8	215607	442,8	155918	443	100226	443	166481	442,6	196637	442,6	17208	442,6	196491	442,6	174683
	444,4	-0,57113	444,4	0,29517	443,7	0,55815	443,7	0,54057	444,3	0,28987	444,3	0,90176	444	146783	444	129679	443,6	143453	443,6	155155	443,8	220558	443,8	154965	444	10766	444	16546	443,6	203023	443,6	171022	443,6	203573	443,6	173609
	445,4	-0,50235	445,4	0,29344	444,7	0,28948	444,7	0,53737	445,3	0,5019	445,3	0,89636	445	14292	445	128893	444,6	134951	444,6	154207	444,8	209345	444,8	154018	445	0,77539	445	164445	444,6	159353	444,6	169972	444,6	168936	444,6	172542
	446,4	-0,69845	446,4	0,29171	445,7	0,42229	445,7	0,53419	446,3	0,14107	446,3	0,891	446	143427	446	128112	445,6	13807	445,6	153264	445,8	200477	445,8	153077	446	0,88324	446	163437	445,6	183028	445,6	168928	445,6	1842	445,6	171481
	447,4	-0,30493	447,4	0,29	446,7	0,33985	446,7	0,53103	447,3	0,45788	447,3	0,88566	447	16106	447	127336	446,6	152979	446,6	152328	446,8	209021	446,8	152142	447	108777	447	162436	446,6	187341	446,6	167891	446,6	176538	446,6	170428
	448,4	-0,52195	448,4	0,28829	447,7	0,44905	447,7	0,52788	448,3	0,28142	448,3	0,88036	448	172314	448	126564	447,6	161643	447,6	151398	447,8	216887	447,8	151213	448	0,85999	448	161441	447,6	191587	447,6	166861	447,6	19105	447,6	169381
	449,4	-0,51432	449,4	0,2866	448,7	0,57124	448,7	0,52476	449,3	0,42876	449,3	0,8751	449	160431	449	125798	448,6	155875	448,6	150474	448,8	201305	448,8	15029	449	115839	449	160452	448,6	172428	448,6	165837	448,6	191776	448,6	168341
	450,4	-0,05951	450,4	0,28492	449,7	0,70655	449,7	0,52165	450,3	0,44385	450,3	0,86986	450	171124	450	125036	449,6	161249	449,6	149556	449,8	250104	449,8	149373	450	109222	450	15947	449,6	190582	449,6	16482	449,6	20235	449,6	167308
	451,4	-0,16648	451,4	0,28324	450,7	0,74519	450,7	0,51857	451,3	0,53606	451,3	0,86466	451	175391	451	124279	450,6	173008	450,6	148643	450,8	222857	450,8	148462	451	130566	451	158494	450,6	226987	450,6	16381	450,6	229575	450,6	166282
	452,4	-0,29351	452,4	0,28158	451,7	0,56858	451,7	0,5155	452,3	0,60525	452,3	0,85949	452	168408	452	123527	451,6	139373	451,6	147737	451,8	212551	451,8	147556	452	0,901	452	157524	451,6	224675	451,6	162806	451,6	19644	451,6	165262
	453,4	-0,11132	453,4	0,27993	452,7	0,55344	452,7	0,51245	453,3	0,53958	453,3	0,85435	453	170709	453	12278	452,6	155846	452,6	146836	452,8	227731	452,8	146657	453	111664	453	156561	452,6	211302	452,6	161809	452,6	185301	452,6	164249
	454,4	-0,06557	454,4	0,27828	453,7	0,51761	453,7	0,50942	454,3	0,47385	454,3	0,84924	454	180304	454	122037	453,6	135682	453,6	145941	453,8	227164	453,8	145763	454	0,86212	454	155603	453,6	168373	453,6	160818	453,6	179872	453,6	163242
	455,4	-0,31009	455,4	0,27665	454,7	0,64839	454,7	0,5064	455,3	0,44976	455,3	0,84416	455	173724	455	121299	454,6	154679	454,6	145052	454,8	232042	454,8	144874	455	108807	455	154652	454,6	198649	454,6	159833	454,6	198465	454,6	162242
	456,4	-0,37589	456,4	0,27502	455,7	0,4383	455,7	0,50341	456,3	0,17766	456,3	0,83912	456	145709	456	120565	455,6	141434	455,6	144168	455,8	221313	455,8	143992	456	0,83539	456	153707	455,6	197635	455,6	158855	455,6	173429	455,6	161248
	457,4	-0,53958	457,4	0,27341	456,7	0,26665	456,7	0,50043	457,3	0,39937	457,3	0,8341	457	113269	457	119837	456,6	124954	456,6	14329	456,8	202095	456,8	143115	457	0,48706	457	152768	456,6	14772	456,6	157883	456,6	162734	456,6	16026
	458,4	-0,40293	458,4	0,2718	457,7	0,17268	457,7	0,49747	458,3	0,25274	458,3	0,82912	458	127625	458	119112	457,6	122544	457,6	142418	457,8	210344	457,8	142244	458	0,57837	458	151835	457,6	192039	457,6	156917	457,6	155796	457,6	159279
	459,4	-0,43507	459,4	0,27021	458,7	0,23843	458,7	0,49453	459,3	0,44675	459,3	0,82417	459	133282	459	118393	458,6	122316	458,6	141551	458,8	187943	458,8	141378	459	0,69159	459	150908	458,6	165236	458,6	155957	458,6	141115	458,6	158305
	460,4	-0,18414	460,4	0,26862	459,7	0,2511	459,7	0,49161	460,3	0,44153	460,3	0,81924	460	128546	460	117677	459,6	132697	459,6	140689	459,8	207013	459,8	140518	460	0,75311	460	149987	459,6	175421	459,6	155004	459,6	17243	459,6	157336
	461,4	-0,33107	461,4	0,26704	460,7	0,6072	460,7	0,4887	461,3	0,53391	461,3	0,81435	461	139105	461	116967	460,6	154701	460,6	139833	460,8	222013	460,8	139663	461	0,69977	461	149072	460,6	199342	460,6	154057	460,6	1667	460,6	156374
	462,4	-0,49425	462,4	0,26547	461,7	0,57297	461,7	0,48581	462,3	0,20169	462,3	0,80949	462	133966	462	116261	461,6	143712	461,6	138983	461,8	192916	461,8	138814	462	0,45233	462	148163	461,6	161754	461,6	153116	461,6	154222	461,6	155418
	463,4	-0,50117	463,4	0,26392	462,7	0,59146	462,7	0,48294	463,3	0,31516	463,3	0,80466	463	137744	463	115559	462,6	132417	462,6	138138	462,8	188743	462,8	13797	463	0,43738	463	147259	462,6	153108	462,6	15218	462,6	147175	462,6	154468
	464,4	-0,47466	464,4	0,26237	463,7	0,28281	463,7	0,48009	464,3	0,17581	464,3	0,79985	464	125305	464	114861	463,6	153472	463,6	137298	463,8	196304	463,8	137131	464	0,41834	464	146362	463,6	168462	463,6	151251	463,6	152019	463,6	153524
	465,4	-0,36957	465,4	0,26083	464,7	0,38074	464,7	0,47725	465,3	0,54224	465,3	0,79508	465	167938	465	114168	464,6	129279	464,6	136464	464,8	182464	464,8	136298	465	0,48529	465	14547	464,6	135638	464,6	150328	464,6	141583	464,6	152586
	466,4	-0,37781	466,4	0,2593	465,7	0,23828	465,7	0,47443	466,3	0,23901	466,3	0,79033	466	129187	466	113479	465,6	118738	465,6	135635	465,8	188696	465,8	13547	466	0,62085	466	144583	465,6	135608	465,6	149411	465,6	155029	465,6	151655
	467,4	-0,17382	467,4	0,25777	466,7	0,33628	466,7	0,47163	467,3	0,67934	467,3	0,78562	467	164496	467	112795	466,6	160888	466,6	134811	466,8	221993	466,8	134647	467	0,77167	467	143703	466,6	171495	466,6	148499	466,6	160961	466,6	150729
	468,4	-0,31179	468,4	0,25626	467,7	0,6519	467,7	0,46884	468,3	0,48628	468,3	0,78093	468	145178	468	112115	467,6	152212	467,6	133992	467,8	225056	467,8	133829	468	0,61401	468	142828	467,6	169973	467,6	147594	467,6	165579	467,6	149809
	469,4	-0,43926	469,4	0,25476	468,7	0,2739	468,7	0,46607	469,3	0,35427	469,3	0,77627	469	131189	469	111439	468,6	121611	468,6	133179	468,8	217544	468,8	133017	469	0,60071	469	141958	468,6	150627	468,6	146694	468,6	145122	468,6	148895
	470,4	-0,57678	470,4	0,25326	469,7	0,32825	469,7	0,46332	470,3	0,23242	470,3	0,77164	470	12655	470	110767	469,6	135632	469,6	132371	469,8	208484	469,8	13221	470	0,54773	470	141094	469,6	145862	469,6	1458	469,6	136108	469,6	147987
	471,4	-0,19666	471,4	0,25177	470,7	0,20472	470,7	0,46058	471,3	0,49926	471,3	0,76704	471	116565	471	1101	470,6	128296	470,6	131568	470,8	193042	470,8	131408	471	0,55212	471	140236	470,6	139099	470,6	144911	470,6	119116	470,6	147084
	472,4	-0,14264	472,4	0,2503	471,7	0,67786	471,7	0,45786	472,3	0,36975	472,3	0,76247	472	150568	472	109436	471,6	152728	471,6	13077	471,8	21297	471,8	130611	472	0,83246	472	139383	471,6	160419	471,6	144028	471,6	135577	471,6	146188
	473,4	-0,25455	473,4	0,24883	472,7	0,54963	472,7	0,45516	473,3	0,47686	473,3	0,75792	473	128888	473	108777	472,6	158256	472,6	129977	472,8	209618	472,8	129819	473	0,82269	473	138535	472,6	177933	472,6	143151	472,6	161503	472,6	145297
	474,4	-0,39909	474,4	0,24737	473,7	0,4427	473,7	0,45247	474,3	0,49944	474,3	0,75341	474	142621	474	108122	473,6	145902	473,6	129189	473,8	201341	473,8	129032	474	0,6131	474	137693	473,6	174882	473,6	14228	473,6	150089	473,6	144412
	475,4	-0,40792	475,4	0,24592	474,7	0,46501	474,7	0,4498	475,3	0,34639	475,3	0,74892	475	131659	475	107471	474,6	154208	474,6	128405	474,8	187062	474,8	128249	475	0,57025	475	136856	474,6	163033	474,6	141414	474,6	158627	474,6	143532
	476,4	-0,41914	476,4	0,24447	475,7	0,47781	475,7	0,44714	476,3	0,16672	476,3	0,74445	476	101575	476	106824	475,6	144722	475,6	127627	475,8	208811	475,8	127472	476	0,52991	476	136025	475,6	139631	475,6	140553	475,6	135579	475,6	142658
	477,4	-0,40962	477,4	0,24304	476,7	0,22586	476,7	0,4445	477,3	0,03867	477,3	0,74002	477	101965	477	106181	476,6	1102	476,6	126854	476,8	213633	476,8	1267	477	0,47327	477	135198	476,6	135274	476,6	139698	476,6	135213	476,6	14179
	478,4	-0,30835	478,4	0,24161	477,7	0,41687	477,7	0,44188	478,3	0,57654	478,3	0,73561	478	134985	478	105542	477,6	144348	477,6	126086	477,8	201965	477,8	125933	478	0,78284	478	134377	477,6	143445	477,6	138849	477,6	160364	477,6	140927
	479,4	-0,26655	479,4	0,2402	478,7	0,49465	478,7	0,43927	479,3	0,35606	479,3	0,73123	479	136035	479	104907	478,6	153743	478,6	125322	478,8	208591	478,8	12517	479	0,57849	479	133562	478,6	148274	478,6	138005	478,6	155781	478,6	140069
	480,4	-0,22262	480,4	0,23879	479,7	0,65899	479,7	0,43668	480,3	0,34187	480,3	0,72687	480	136932	480	104276	479,6	145211	479,6	124564	479,8	22107	479,8	124412	480	0,55121	480	132751	479,6	155172	479,6	137166	479,6	145065	479,6	139218
	481,4	-0,53288	481,4	0,23739	480,7	0,45371	480,7	0,4341	481,3	0,18069	481,3	0,72254	481	127197	481	103649	480,6	150114	480,6	12381	480,8	212002	480,8	123659	481	0,60486	481	131945	480,6	182146	480,6	136332	480,6	161247	480,6	138371
	482,4	-0,32036	482,4	0,23599	481,7	0,30003	481,7	0,43154	482,3	0,34841	482,3	0,71824	482	131274	482	103026	481,6	124553	481,6	12306	481,8	17853	481,8	122911	482	0,44531	482	131145	481,6	114275	481,6	135504	481,6	142766	481,6	13753
	483,4	-0,30472	483,4	0,23461	482,7	0,4471	482,7	0,42899	483,3	0,36174	483,3	0,71397	483	118707	483	102406	482,6	108304	482,6	122316	482,8	196251	482,8	122168	483	0,44391	483	130349	482,6	128837	482,6	134681	482,6	131974	482,6	136694
	484,4	-0,40293	484,4	0,23323	483,7	0,5063	483,7	0,42646	484,3	0,32451	484,3	0,70972	484	124548	484	101791	483,6	126719	483,6	121576	483,8	206951	483,8	121429	484	0,54065	484	129559	483,6	148508	483,6	133863	483,6	135825	483,6	135863
	485,4	-0,16791	485,4	0,23187	484,7	0,5503	484,7	0,42394	485,3	0,43017	485,3	0,70549	485	142072	485	101179	484,6	105841	484,6	120841	484,8	184222	484,8	120695	485	0,56	485	128774	484,6	147431	484,6	133051	484,6	132404	484,6	135038
	486,4	-0,44729	486,4	0,23051	485,7	0,78594	485,7	0,42144	486,3	0,48897	486,3	0,70129	486	133289	486	100571	485,6	130691	485,6	120111	485,8	192647	485,8	119965	486	0,77014	486	127993	485,6	184121	485,6	132243	485,6	141909	485,6	134218
	487,4	-0,31515	487,4	0,22915	486,7	0,3925	486,7	0,41896	487,3	0,46187	487,3	0,69712	487	131805	487	0,99967	486,6	111239	486,6	119385	486,8	18246	486,8	11924	487	0,55914	487	127218	486,6	144198	486,6	131441	486,6	164169	486,6	133403
	488,4	-0,1436	488,4	0,22781	487,7	0,4138	487,7	0,41649	488,3	0,47219	488,3	0,69297	488	105066	488	0,99367	487,6	1247	487,6	118663	487,8	178713	487,8	118519	488	0,49841	488	126447	487,6	141326	487,6	130644	487,6	172161	487,6	132594
	489,4	-0,29851	489,4	0,22648	488,7	0,4127	488,7	0,41403	489,3	0,44241	489,3	0,68885	489	118579	489	0,9877	488,6	123784	488,6	117946	488,8	190151	488,8	117804	489	0,73206	489	125681	488,6	147844	488,6	129851	488,6	171172	488,6	131789
	490,4	-0,32961	490,4	0,22515	489,7	0,44829	489,7	0,41159	490,3	0,34578	490,3	0,68475	490	115784	490	0,98177	489,6	140371	489,6	117234	489,8	200704	489,8	117092	490	0,65369	490	12492	489,6	183132	489,6	129064	489,6	162209	489,6	13099
	491,4	-0,50884	491,4	0,22383	490,7	0,13523	490,7	0,40916	491,3	0,21755	491,3	0,68068	491	111646	491	0,97588	490,6	124541	490,6	116526	490,8	168435	490,8	116385	491	0,50061	491	124164	490,6	142656	490,6	128282	490,6	133611	490,6	130195
	492,4	-0,45974	492,4	0,22251	491,7	0,18962	491,7	0,40675	492,3	0,28413	492,3	0,67663	492	108228	492	0,97002	491,6	106619	491,6	115823	491,8	176594	491,8	115682	492	0,62573	492	123413	491,6	149343	491,6	127504	491,6	13522	491,6	129406
	493,4	-0,60964	493,4	0,22121	492,7	0,29289	492,7	0,40435	493,3	0,09847	493,3	0,67261	493	0,99182	493	0,9642	492,6	126333	492,6	115123	492,8	163777	492,8	114984	493	0,17481	493	122666	492,6	138088	492,6	126732	492,6	155715	492,6	128621
	494,4	-0,32866	494,4	0,21991	493,7	0,12559	493,7	0,40197	494,3	0,23525	494,3	0,66861	494	112573	494	0,95842	493,6	0,8366	493,6	114429	493,8	169338	493,8	11429	494	0,24353	494	121924	493,6	116192	493,6	125964	493,6	100274	493,6	127842
	495,4	-0,33627	495,4	0,21862	494,7	0,42729	494,7	0,3996	495,3	0,12154	495,3	0,66464	495	0,92096	495	0,95267	494,6	0,91158	494,6	113738	494,8	181068	494,8	113601	495	0,4328	495	121187	494,6	147469	494,6	125202	494,6	14006	494,6	127067
	496,4	-0,30073	496,4	0,21734	495,7	0,36856	495,7	0,39724	496,3	0,38071	496,3	0,66069	496	102368	496	0,94696	495,6	1019	495,6	113052	495,8	178464	495,8	112916	496	0,552	496	120454	495,6	135286	495,6	124444	495,6	120613	495,6	126298
	497,4	-0,21029	497,4	0,21607	496,7	0,4605	496,7	0,3949	497,3	-0,03081	497,3	0,65676	497	121002	497	0,94128	496,6	119808	496,6	112371	496,8	185255	496,8	112235	497	0,73248	497	119726	496,6	15726	496,6	123691	496,6	141647	496,6	125533
	498,4	-0,14033	498,4	0,2148	497,7	0,3904	497,7	0,39257	498,3	0,36069	498,3	0,65286	498	0,96533	498	0,93564	497,6	107966	497,6	111693	497,8	193992	497,8	111558	498	0,8158	498	119002	497,6	162959	497,6	122942	497,6	141841	497,6	124773
	499,4	-0,40171	499,4	0,21354	498,7	0,34614	498,7	0,39026	499,3	0,31597	499,3	0,64898	499	100342	499	0,93003	498,6	0,95444	498,6	11102	498,8	190435	498,8	110886	499	0,40393	499	118283	498,6	151414	498,6	122198	498,6	145408	498,6	124018
	500,4	-0,23866	500,4	0,21229	499,7	0,5093	499,7	0,38796	500,3	0,31882	500,3	0,64512	500	0,90949	500	0,92445	499,6	103273	499,6	110351	499,8	16442	499,8	110217	500	0,61932	500	117569	499,6	125014	499,6	121459	499,6	123622	499,6	123267
	501,4	-0,30624	501,4	0,21105	500,7	0,47747	500,7	0,38567	501,3	0,38118	501,3	0,64129	501	11557	501	0,91892	500,6	111947	500,6	109686	500,8	193556	500,8	109553	501	0,55634	501	116859	500,6	158187	500,6	120725	500,6	140743	500,6	122521
	502,4	-0,38357	502,4	0,20981	501,7	0,52678	501,7	0,3834	502,3	0,04549	502,3	0,63748	502	107935	502	0,91341	501,6	1126	501,6	109025	501,8	169588	501,8	108893	502	0,46265	502	116153	501,6	127395	501,6	119995	501,6	159939	501,6	12178
	503,4	-0,11195	503,4	0,20858	502,7	0,46011	502,7	0,38114	503,3	0,36252	503,3	0,6337	503	108209	503	0,90794	502,6	1011	502,6	108368	502,8	149405	502,8	108238	503	0,23651	503	115452	502,6	108546	502,6	11927	502,6	104103	502,6	121044
	504,4	-0,29928	504,4	0,20736	503,7	0,49541	503,7	0,3789	504,3	0,17452	504,3	0,62994	504	104266	504	0,9025	503,6	111752	503,6	107716	503,8	174831	503,8	107586	504	0,43304	504	114755	503,6	148775	503,6	118549	503,6	155538	503,6	120312
	505,4	-0,53092	505,4	0,20614	504,7	0,42427	504,7	0,37666	505,3	0,34355	505,3	0,6262	505	108112	505	0,8971	504,6	101359	504,6	107067	504,8	165966	504,8	106938	505	0,38702	505	114063	504,6	129044	504,6	117833	504,6	12609	504,6	119585
	506,4	-0,46359	506,4	0,20493	505,7	0,32048	505,7	0,37444	506,3	-0,03447	506,3	0,62248	506	107269	506	0,89173	505,6	0,89352	505,6	106423	505,8	146889	505,8	106294	506	0,25995	506	113375	505,6	113363	505,6	117121	505,6	13298	505,6	118862
	507,4	-0,35713	507,4	0,20373	506,7	0,31643	506,7	0,37224	507,3	0,03355	507,3	0,61878	507	113574	507	0,88639	506,6	0,92524	506,6	105782	506,8	145603	506,8	105655	507	0,29651	507	112691	506,6	124934	506,6	116414	506,6	133699	506,6	118144
	508,4	-0,60871	508,4	0,20254	507,7	0,21302	507,7	0,37005	508,3	-0,02869	508,3	0,61511	508	100568	508	0,88109	507,6	0,86981	507,6	105146	507,8	155462	507,8	105019	508	0,12848	508	112012	507,6	120844	507,6	115711	507,6	111713	507,6	11743
	509,4	-0,46785	509,4	0,20135	508,7	0,42544	508,7	0,36787	509,3	0,18357	509,3	0,61146	509	108264	509	0,87581	508,6	106916	508,6	104513	508,8	160239	508,8	104387	509	0,25586	509	111336	508,6	138008	508,6	115013	508,6	127705	508,6	116721
	510,4	-0,28925	510,4	0,20017	509,7	0,15137	509,7	0,3657	510,3	0,1394	510,3	0,60783	510	114191	510	0,87057	509,6	0,96771	509,6	103885	509,8	170294	509,8	10376	510	0,31781	510	110665	509,6	130365	509,6	114319	509,6	132208	509,6	116017
	511,4	-0,47124	511,4	0,199	510,7	0,31101	510,7	0,36355	511,3	0,16873	511,3	0,60423	511	10509	511	0,86537	510,6	0,98211	510,6	10326	510,8	132729	510,8	103136	511	0,34863	511	109998	510,6	133953	510,6	113629	510,6	130632	510,6	115316
	512,4	-0,37978	512,4	0,19783	511,7	0,26165	511,7	0,36141	512,3	0,23628	512,3	0,60064	512	0,98657	512	0,86019	511,6	101821	511,6	102639	511,8	172078	511,8	102516	512	0,40198	512	109336	511,6	124746	511,6	112944	511,6	123928	511,6	11462
	513,4	-0,20159	513,4	0,19668	512,7	0,30039	512,7	0,35928	513,3	0,04678	513,3	0,59708	513	100391	513	0,85505	512,6	104241	512,6	102022	512,8	155447	512,8	101899	513	0,26697	513	108677	512,6	127593	512,6	112263	512,6	141704	512,6	113929
	514,4	-0,34881	514,4	0,19552	513,7	0,08814	513,7	0,35716	514,3	0,10364	514,3	0,59354	514	123944	514	0,84994	513,6	0,92681	513,6	101409	513,8	164264	513,8	101287	514	0,32794	514	108023	513,6	107049	513,6	111586	513,6	100994	513,6	113242
	515,4	-0,34633	515,4	0,19438	514,7	0,33059	514,7	0,35506	515,3	0,13731	515,3	0,59002	515	109576	515	0,84485	514,6	100832	514,6	1008	514,8	162516	514,8	100679	515	0,22711	515	107372	514,6	118288	514,6	110913	514,6	119618	514,6	112559
	516,4	-0,40744	516,4	0,19324	515,7	0,13045	515,7	0,35297	516,3	0,22576	516,3	0,58652	516	112439	516	0,83981	515,6	0,96115	515,6	100194	515,8	174114	515,8	100074	516	0,32141	516	106726	515,6	110642	515,6	110245	515,6	118662	515,6	11188
	517,4	-0,39147	517,4	0,19211	516,7	0,10752	516,7	0,35089	517,3	0,04324	517,3	0,58304	517	105719	517	0,83479	516,6	0,96508	516,6	0,99593	516,8	156478	516,8	0,99473	517	0,08978	517	106083	516,6	103453	516,6	109581	516,6	113781	516,6	111205
	518,4	-0,49628	518,4	0,19098	517,7	0,2135	517,7	0,34883	518,3	0,23828	518,3	0,57959	518	100372	518	0,8298	517,6	106049	517,6	0,98995	517,8	133454	517,8	0,98875	518	0,3609	518	105445	517,6	117646	517,6	108921	517,6	112189	517,6	110535
	519,4	-0,74547	519,4	0,18986	518,7	0,22532	518,7	0,34677	519,3	-0,12424	519,3	0,57615	519	0,87738	519	0,82484	518,6	0,92382	518,6	0,984	518,8	134603	518,8	0,98282	519	0,1474	519	104811	518,6	11234	518,6	108265	518,6	0,96764	518,6	109869
	520,4	-0,41823	520,4	0,18875	519,7	0,17522	519,7	0,34473	520,3	-0,14629	520,3	0,57273	520	0,75769	520	0,81991	519,6	0,66311	519,6	0,9781	519,8	148591	519,8	0,97692	520	-0,12305	520	10418	519,6	0,83877	519,6	107613	519,6	0,89394	519,6	109207
	521,4	-0,22683	521,4	0,18765	520,7	0,31121	520,7	0,3427	521,3	-0,14043	521,3	0,56934	521	124207	521	0,81502	520,6	0,89126	520,6	0,97223	520,8	153938	520,8	0,97106	521	0,1864	521	103554	520,6	125674	520,6	106965	520,6	114236	520,6	108549
	522,4	-0,49734	522,4	0,18655	521,7	0,38823	521,7	0,34069	522,3	-0,39653	522,3	0,56597	522	0,89124	522	0,81015	521,6	104483	521,6	0,96639	521,8	14283	521,8	0,96523	522	0,12378	522	102931	521,6	129666	521,6	106321	521,6	117252	521,6	107896
	523,4	-0,51301	523,4	0,18545	522,7	0,26113	522,7	0,33868	523,3	-0,16983	523,3	0,56261	523	0,85315	523	0,80531	522,6	0,80195	522,6	0,96059	522,8	123215	522,8	0,95944	523	0,14392	523	102312	522,6	107917	522,6	105681	522,6	0,71321	522,6	107246
	524,4	-0,34542	524,4	0,18437	523,7	0,51604	523,7	0,33669	524,3	-0,1242	524,3	0,55928	524	0,99384	524	0,80051	523,6	0,74032	523,6	0,95483	523,8	146595	523,8	0,95368	524	0,31464	524	101698	523,6	126986	523,6	105045	523,6	121407	523,6	106601
	525,4	-0,35299	525,4	0,18329	524,7	0,39739	524,7	0,33471	525,3	-0,18401	525,3	0,55597	525	0,87872	525	0,79573	524,6	0,68026	524,6	0,9491	524,8	141957	524,8	0,94796	525	0,18634	525	101086	524,6	119418	524,6	104413	524,6	10986	524,6	105959
	526,4	-0,50043	526,4	0,18222	525,7	0,3689	525,7	0,33274	526,3	-0,23731	526,3	0,55267	526	0,89362	526	0,79098	525,6	0,70929	525,6	0,94341	525,8	136053	525,8	0,94228	526	0,25543	526	100479	525,6	0,93963	525,6	103786	525,6	0,95184	525,6	105321
	527,4	-0,1448	527,4	0,18115	526,7	0,32695	526,7	0,33078	527,3	0,03596	527,3	0,5494	527	0,91919	527	0,78626	526,6	0,81094	526,6	0,93776	526,8	14991	526,8	0,93663	527	0,15759	527	0,99876	526,6	116164	526,6	103161	526,6	118215	526,6	104688
	528,4	-0,77557	528,4	0,18009	527,7	0,41123	527,7	0,32884	528,3	-0,28928	528,3	0,54615	528	0,73389	528	0,78157	527,6	0,96331	527,6	0,93214	527,8	134866	527,8	0,93102	528	-0,04224	528	0,99276	527,6	11452	527,6	102541	527,6	0,9754	527,6	104058
	529,4	-0,37291	529,4	0,17903	528,7	0,03135	528,7	0,3269	529,3	-0,11301	529,3	0,54291	529	0,61359	529	0,77691	528,6	0,65441	528,6	0,92655	528,8	104037	528,8	0,92544	529	0,18903	529	0,9868	528,6	0,75475	528,6	101925	528,6	101036	528,6	103432
	530,4	-0,28961	530,4	0,17798	529,7	0,40149	529,7	0,32498	530,3	0,18359	530,3	0,5397	530	0,73407	530	0,77227	529,6	0,6629	529,6	0,921	529,8	137103	529,8	0,91989	530	0,19086	530	0,98087	529,6	111444	529,6	101312	529,6	108404	529,6	102811
	531,4	-0,46255	531,4	0,17694	530,7	0,46916	530,7	0,32307	531,3	0,01643	531,3	0,5365	531	0,87256	531	0,76767	530,6	0,80655	530,6	0,91548	530,8	153303	530,8	0,91438	531	0,27625	531	0,97498	530,6	114749	530,6	100704	530,6	119876	530,6	102192
	532,4	-0,51361	532,4	0,17591	531,7	0,1467	531,7	0,32117	532,3	-0,21237	532,3	0,53333	532	0,84473	532	0,76309	531,6	0,65021	531,6	0,91	531,8	114322	531,8	0,9089	532	0,00122	532	0,96913	531,6	110748	531,6	100099	531,6	0,94867	531,6	101578
	533,4	-0,53476	533,4	0,17488	532,7	-0,03166	532,7	0,31928	533,3	-0,14216	533,3	0,53017	533	0,57361	533	0,75854	532,6	0,48349	532,6	0,90455	532,8	115593	532,8	0,90346	533	0,01636	533	0,96332	532,6	0,69663	532,6	0,99498	532,6	0,64719	532,6	100968
	534,4	-0,6416	534,4	0,17385	533,7	0,0232	533,7	0,3174	534,3	0,06616	534,3	0,52703	534	0,60669	534	0,75402	533,6	0,57458	533,6	0,89913	533,8	109424	533,8	0,89805	534	-0,07446	534	0,95754	533,6	0,88891	533,6	0,989	533,6	0,81518	533,6	100361
	535,4	-0,2135	535,4	0,17284	534,7	0,32751	534,7	0,31554	535,3	0,05054	535,3	0,52391	535	0,79456	535	0,74953	534,6	0,60144	534,6	0,89375	534,8	125781	534,8	0,89267	535	0,16419	535	0,9518	534,6	0,94592	534,6	0,98306	534,6	0,94483	534,6	0,99759
	536,4	-0,42163	536,4	0,17182	535,7	0,30383	535,7	0,31368	536,3	-0,01038	536,3	0,52081	536	105139	536	0,74506	535,6	0,83557	535,6	0,8884	535,8	127515	535,8	0,88733	536	0,08472	536	0,94609	535,6	0,76782	535,6	0,97716	535,6	113281	535,6	0,99159
	537,4	-0,40121	537,4	0,17082	536,7	0,38445	536,7	0,31184	537,3	-0,06767	537,3	0,51773	537	0,77228	537	0,74062	536,6	0,72104	536,6	0,88308	536,8	121242	536,8	0,88202	537	-0,15485	537	0,94042	536,6	0,85141	536,6	0,9713	536,6	0,93161	536,6	0,98564
	538,4	-0,61952	538,4	0,16982	537,7	0,10964	537,7	0,31	538,3	-0,2593	538,3	0,51467	538	0,68756	538	0,73621	537,6	0,57985	537,6	0,8778	537,8	123197	537,8	0,87674	538	0,08063	538	0,93478	537,6	0,74782	537,6	0,96547	537,6	0,7881	537,6	0,97972
	539,4	-0,5801	539,4	0,16882	538,7	0,24004	538,7	0,30818	539,3	-0,50457	539,3	0,51162	539	0,44507	539	0,73182	538,6	0,68642	538,6	0,87254	538,8	113459	538,8	0,8715	539	-0,20752	539	0,92918	538,6	0,54849	538,6	0,95968	538,6	0,54824	538,6	0,97384
	540,4	-0,49037	540,4	0,16784	539,7	0,10537	539,7	0,30637	540,3	-0,24844	540,3	0,5086	540	0,46454	540	0,72747	539,6	0,45741	539,6	0,86732	539,8	105582	539,8	0,86628	540	-0,15057	540	0,92361	539,6	0,78981	539,6	0,95392	539,6	0,64149	539,6	0,968
	541,4	-0,16144	541,4	0,16685	540,7	0,12195	540,7	0,30457	541,3	-0,17554	541,3	0,50559	541	0,70038	541	0,72313	540,6	0,66791	540,6	0,86214	540,8	104596	540,8	0,8611	541	0,09198	541	0,91807	540,6	0,94354	540,6	0,9482	540,6	0,91986	540,6	0,96219
	542,4	-0,08784	542,4	0,16588	541,7	0,28848	541,7	0,30278	542,3	-0,06472	542,3	0,5026	542	0,84741	542	0,71883	541,6	0,45124	541,6	0,85698	541,8	12053	541,8	0,85595	542	-0,02075	542	0,91257	541,6	0,8465	541,6	0,94251	541,6	0,83064	541,6	0,95642
	543,4	-0,64228	543,4	0,16491	542,7	0,36926	542,7	0,301	543,3	-0,40796	543,3	0,49963	543	0,63495	543	0,71455	542,6	0,6269	542,6	0,85186	542,8	135773	542,8	0,85084	543	0,06598	543	0,90711	542,6	102753	542,6	0,93686	542,6	0,87336	542,6	0,95068
	544,4	-0,43452	544,4	0,16394	543,7	0,1592	543,7	0,29923	544,3	-0,36196	544,3	0,49667	544	0,67346	544	0,71029	543,6	0,46748	543,6	0,84676	543,8	127903	543,8	0,84575	544	-0,00769	544	0,90168	543,6	0,65022	543,6	0,93125	543,6	0,76484	543,6	0,94498
	545,4	-0,86763	545,4	0,16298	544,7	0,06643	544,7	0,29747	545,3	-0,63955	545,3	0,49373	545	0,44495	545	0,70607	544,6	0,43733	544,6	0,8417	544,8	124912	544,8	0,84069	545	-0,1936	545	0,89628	544,6	0,67085	544,6	0,92567	544,6	0,85738	544,6	0,93932
	546,4	-0,8058	546,4	0,16203	545,7	-0,06199	545,7	0,29572	546,3	-0,23843	546,3	0,49082	546	0,5119	546	0,70187	545,6	0,06568	545,6	0,83667	545,8	112198	545,8	0,83567	546	-0,20587	546	0,89091	545,6	0,38563	545,6	0,92012	545,6	0,6388	545,6	0,93369
	547,4	-0,49762	547,4	0,16108	546,7	0,11243	546,7	0,29398	547,3	-0,2113	547,3	0,48791	547	0,68073	547	0,69769	546,6	0,36115	546,6	0,83167	546,8	121295	546,8	0,83068	547	0,00348	547	0,88558	546,6	0,54816	546,6	0,91461	546,6	0,77216	546,6	0,92809
	548,4	-0,62472	548,4	0,16014	547,7	0,07061	547,7	0,29226	548,3	-0,45537	548,3	0,48503	548	0,76044	548	0,69354	547,6	0,17855	547,6	0,82671	547,8	0,98695	547,8	0,82572	548	-0,22504	548	0,88028	547,6	0,54684	547,6	0,90913	547,6	0,75277	547,6	0,92253
	549,4	-0,71153	549,4	0,1592	548,7	0,18745	548,7	0,29054	549,3	-0,24067	549,3	0,48216	549	0,62659	549	0,68941	548,6	0,39146	548,6	0,82177	548,8	100152	548,8	0,82078	549	-0,24512	549	0,87501	548,6	0,75852	548,6	0,90369	548,6	0,52391	548,6	0,917
	550,4	-0,4888	550,4	0,15827	549,7	0,08821	549,7	0,28883	550,3	-0,19685	550,3	0,47931	550	0,6391	550	0,68531	549,6	0,27261	549,6	0,81686	549,8	100145	549,8	0,81588	550	-0,16901	550	0,86978	549,6	0,41556	549,6	0,89827	549,6	0,57388	549,6	0,91151
	551,4	-0,33799	551,4	0,15734	550,7	0,12642	550,7	0,28714	551,3	-0,02559	551,3	0,47648	551	0,58167	551	0,68124	550,6	0,52072	550,6	0,81198	550,8	108415	550,8	0,81101	551	0,09631	551	0,86458	550,6	0,69406	550,6	0,8929	550,6	0,83676	550,6	0,90605
	552,4	-0,32507	552,4	0,15642	551,7	0,25195	551,7	0,28545	552,3	0,03088	552,3	0,47367	552	0,896	552	0,67719	551,6	0,49915	551,6	0,80713	551,8	119824	551,8	0,80617	552	-0,09692	552	0,85941	551,6	0,71228	551,6	0,88755	551,6	0,91712	551,6	0,90062
	553,4	-0,41341	553,4	0,15551	552,7	0,18228	552,7	0,28377	553,3	-0,15847	553,3	0,47087	553	0,90039	553	0,67316	552,6	0,62495	552,6	0,80231	552,8	137974	552,8	0,80135	553	-0,09009	553	0,85427	552,6	0,75813	552,6	0,88224	552,6	0,84993	552,6	0,89523
	554,4	-0,09102	554,4	0,1546	553,7	0,26079	553,7	0,28211	554,3	-0,20623	554,3	0,46809	554	0,8316	554	0,66916	553,6	0,37008	553,6	0,79753	553,8	110816	553,8	0,79657	554	-0,06854	554	0,84916	553,6	0,7474	553,6	0,87696	553,6	0,81893	553,6	0,88987
	555,4	-0,43017	555,4	0,15369	554,7	0,20871	554,7	0,28045	555,3	-0,12754	555,3	0,46532	555	0,89948	555	0,66518	554,6	0,54711	554,6	0,79277	554,8	124606	554,8	0,79182	555	0,12067	555	0,84408	554,6	0,76659	554,6	0,87171	554,6	124254	554,6	0,88455
	556,4	-0,08614	556,4	0,15279	555,7	0,52727	555,7	0,2788	556,3	-0,1585	556,3	0,46257	556	0,91193	556	0,66123	555,6	0,60665	555,6	0,78804	555,8	119239	555,8	0,78709	556	0,09015	556	0,83904	555,6	0,71004	555,6	0,8665	555,6	0,85152	555,6	0,87925
	557,4	-0,4666	557,4	0,1519	556,7	0,18708	556,7	0,27716	557,3	-0,35114	557,3	0,45984	557	0,63287	557	0,6573	556,6	0,61918	556,6	0,78333	556,8	105932	556,8	0,7824	557	-0,12445	557	0,83402	556,6	0,632	556,6	0,86132	556,6	106914	556,6	0,87399
	558,4	-0,39723	558,4	0,15101	557,7	0,10269	557,7	0,27554	558,3	-0,27407	558,3	0,45712	558	0,70551	558	0,65339	557,6	0,34278	557,6	0,77866	557,8	0,99491	557,8	0,77773	558	-0,17865	558	0,82904	557,6	0,49781	557,6	0,85617	557,6	0,88697	557,6	0,86876
	559,4	-0,39886	559,4	0,15013	558,7	0,43311	558,7	0,27392	559,3	0,10596	559,3	0,45442	559	0,89459	559	0,64951	558,6	0,57635	558,6	0,77402	558,8	11496	558,8	0,77309	559	0,17328	559	0,82409	558,6	0,47674	558,6	0,85105	558,6	0,71746	558,6	0,86357
	560,4	-0,14653	560,4	0,14925	559,7	0,31797	559,7	0,27231	560,3	-0,10752	560,3	0,45174	560	111255	560	0,64565	559,6	0,57134	559,6	0,7694	559,8	129714	559,8	0,76848	560	0,08105	560	0,81917	559,6	0,59746	559,6	0,84596	559,6	0,92021	559,6	0,8584
	561,4	-0,42342	561,4	0,14838	560,7	0,4031	560,7	0,27071	561,3	-0,21401	561,3	0,44907	561	10459	561	0,64181	560,6	0,63265	560,6	0,76481	560,8	144077	560,8	0,7639	561	0,22107	561	0,81427	560,6	107125	560,6	0,8409	560,6	116085	560,6	0,85327
	562,4	-0,30919	562,4	0,14751	561,7	0,2866	561,7	0,26912	562,3	-0,48044	562,3	0,44642	562	0,79047	562	0,638	561,6	0,51098	561,6	0,76025	561,8	108847	561,8	0,75934	562	-0,26532	562	0,80941	561,6	0,69604	561,6	0,83588	561,6	0,92968	561,6	0,84817
	563,4	-0,2884	563,4	0,14664	562,7	0,11966	562,7	0,26754	563,3	-0,20498	563,3	0,44379	563	0,68396	563	0,63421	562,6	0,45661	562,6	0,75572	562,8	111765	562,8	0,75482	563	-0,14356	563	0,80458	562,6	0,56855	562,6	0,83088	562,6	0,52692	562,6	0,8431
	564,4	-0,36734	564,4	0,14579	563,7	0,36162	563,7	0,26597	564,3	-0,23931	564,3	0,44117	564	0,77795	564	0,63045	563,6	0,63943	563,6	0,75122	563,8	137007	563,8	0,75032	564	0,05432	564	0,79978	563,6	0,84561	563,6	0,82592	563,6	0,95193	563,6	0,83806
	565,4	-0,24734	565,4	0,14493	564,7	0,25066	564,7	0,26441	565,3	-0,29473	565,3	0,43856	565	0,70239	565	0,62671	564,6	0,73598	564,6	0,74674	564,8	117439	564,8	0,74585	565	-0,19775	565	0,795	564,6	0,76089	564,6	0,82099	564,6	0,79812	564,6	0,83305
	566,4	-0,42941	566,4	0,14409	565,7	0,23235	565,7	0,26286	566,3	-0,43938	566,3	0,43597	566	0,60187	566	0,62298	565,6	0,67819	565,6	0,74229	565,8	110499	565,8	0,7414	566	-0,19721	566	0,79026	565,6	102621	565,6	0,81608	565,6	105246	565,6	0,82808
	567,4	-0,54091	567,4	0,14324	566,7	0,13638	566,7	0,26131	567,3	-0,454	567,3	0,4334	567	0,50177	567	0,61929	566,6	0,57594	566,6	0,73787	566,8	105363	566,8	0,73699	567	-0,38239	567	0,78554	566,6	0,80897	566,6	0,81121	566,6	0,81654	566,6	0,82313
	568,4	-0,42524	568,4	0,14241	567,7	0,13089	567,7	0,25978	568,3	-0,44107	568,3	0,43084	568	0,36621	568	0,61561	567,6	0,32075	567,6	0,73347	567,8	111606	567,8	0,7326	568	-0,32263	568	0,78086	567,6	0,48396	567,6	0,80637	567,6	0,64851	567,6	0,81821
	569,4	-0,08085	569,4	0,14157	568,7	-0,02434	568,7	0,25826	569,3	-0,38704	569,3	0,4283	569	0,44733	569	0,61196	568,6	0,2194	568,6	0,7291	568,8	0,98522	568,8	0,72823	569	0,00995	569	0,7762	568,6	0,80289	568,6	0,80155	568,6	0,74943	568,6	0,81333
	570,4	-0,11949	570,4	0,14074	569,7	0,10935	569,7	0,25674	570,3	-0,34678	570,3	0,42578	570	0,79633	570	0,60833	569,6	0,5659	569,6	0,72476	569,8	127901	569,8	0,7239	570	-0,02533	570	0,77157	569,6	0,76427	569,6	0,79677	569,6	0,6096	569,6	0,80847
	571,4	-0,24419	571,4	0,13992	570,7	0,296	570,7	0,25523	571,3	-0,45249	571,3	0,42326	571	0,84888	571	0,60472	570,6	0,62273	570,6	0,72045	570,8	129739	570,8	0,71959	571	-0,09814	571	0,76697	570,6	0,76873	570,6	0,79201	570,6	0,72076	570,6	0,80364
	572,4	-0,29627	572,4	0,1391	571,7	0,11841	571,7	0,25373	572,3	-0,4668	572,3	0,42077	572	0,66724	572	0,60113	571,6	0,54029	571,6	0,71616	571,8	100745	571,8	0,7153	572	-0,18567	572	0,7624	571,6	0,54651	571,6	0,78729	571,6	0,67432	571,6	0,79885
	573,4	-0,48623	573,4	0,13829	572,7	0,19353	572,7	0,25225	573,3	-0,59941	573,3	0,41828	573	0,75806	573	0,59756	572,6	0,48928	572,6	0,71189	572,8	110457	572,8	0,71104	573	-0,13867	573	0,75785	572,6	0,62466	572,6	0,78259	572,6	0,50137	572,6	0,79408
	574,4	-0,34964	574,4	0,13748	573,7	0,06392	573,7	0,25077	574,3	-0,39363	574,3	0,41582	574	0,86176	574	0,59402	573,6	0,52359	573,6	0,70766	573,8	0,88988	573,8	0,70681	574	-0,18927	574	0,75333	573,6	0,5181	573,6	0,77792	573,6	0,52127	573,6	0,78934
	575,4	-0,34986	575,4	0,13668	574,7	0,25586	574,7	0,24929	575,3	-0,30163	575,3	0,41336	575	0,65381	575	0,5905	574,6	0,59534	574,6	0,70344	574,8	114697	574,8	0,70261	575	0,03674	575	0,74884	574,6	0,86988	574,6	0,77328	574,6	0,69617	574,6	0,78463
	576,4	-0,29452	576,4	0,13588	575,7	0,40813	575,7	0,24783	576,3	-0,23467	576,3	0,41093	576	0,78839	576	0,587	575,6	0,46273	575,6	0,69926	575,8	10735	575,8	0,69842	576	-0,01386	576	0,74438	575,6	0,62472	575,6	0,76867	575,6	0,73458	575,6	0,77995
	577,4	-0,17989	577,4	0,13508	576,7	0,44365	576,7	0,24638	577,3	-0,16326	577,3	0,4085	577	0,7619	577	0,58352	576,6	0,55355	576,6	0,6951	576,8	118727	576,8	0,69427	577	-0,00397	577	0,73995	576,6	0,47494	576,6	0,76409	576,6	0,3868	576,6	0,7753
	578,4	-0,56236	578,4	0,13429	577,7	0,38447	577,7	0,24493	578,3	-0,21064	578,3	0,40609	578	0,61707	578	0,58006	577,6	0,55711	577,6	0,69096	577,8	122149	577,8	0,69014	578	0,00708	578	0,73554	577,6	0,71995	577,6	0,75953	577,6	0,53489	577,6	0,77067
	579,4	-0,41397	579,4	0,13351	578,7	0,38652	578,7	0,24349	579,3	-0,33928	579,3	0,4037	579	0,72961	579	0,57662	578,6	0,47988	578,6	0,68685	578,8	11363	578,8	0,68603	579	-0,17224	579	0,73116	578,6	0,64236	578,6	0,75501	578,6	0,56228	578,6	0,76608
	580,4	-0,55046	580,4	0,13273	579,7	0,16404	579,7	0,24207	580,3	-0,41172	580,3	0,40132	580	0,33423	580	0,5732	579,6	0,12297	579,6	0,68277	579,8	104116	579,8	0,68195	580	-0,28711	580	0,7268	579,6	0,54473	579,6	0,75051	579,6	0,43584	579,6	0,76151
	581,4	-0,33179	581,4	0,13195	580,7	0,0686	580,7	0,24065	581,3	-0,38074	581,3	0,39895	581	0,49219	581	0,5698	580,6	0,32886	580,6	0,67871	580,8	101721	580,8	0,6779	581	-0,22754	581	0,72248	580,6	0,71155	580,6	0,74603	580,6	0,49097	580,6	0,75697
	582,4	-0,47491	582,4	0,13118	581,7	0,20581	581,7	0,23923	582,3	-0,15662	582,3	0,3966	582	0,37567	582	0,56643	581,6	0,544	581,6	0,67467	581,8	105914	581,8	0,67387	582	-0,14569	582	0,71817	581,6	0,50445	581,6	0,74159	581,6	0,53656	581,6	0,75246
	583,4	-0,40976	583,4	0,13041	582,7	0,06633	582,7	0,23783	583,3	-0,45537	583,3	0,39427	583	0,44855	583	0,56307	582,6	0,47568	582,6	0,67066	582,8	102821	582,8	0,66986	583	-0,19513	583	0,7139	582,6	0,52365	582,6	0,73717	582,6	0,41195	582,6	0,74797
	584,4	-0,70475	584,4	0,12965	583,7	0,23249	583,7	0,23644	584,3	-0,4853	584,3	0,39194	584	0,44611	584	0,55973	583,6	0,45695	583,6	0,66667	583,8	0,96044	583,8	0,66588	584	-0,30682	584	0,70965	583,6	0,19706	583,6	0,73278	583,6	0,63981	583,6	0,74352
	585,4	-0,49339	585,4	0,12889	584,7	-0,06997	584,7	0,23505	585,3	-0,40391	585,3	0,38963	585	0,57526	585	0,55642	584,6	0,31895	584,6	0,66271	584,8	0,915	584,8	0,66192	585	-0,51874	585	0,70543	584,6	0,21495	584,6	0,72841	584,6	0,48814	584,6	0,73909
	586,4	-0,13983	586,4	0,12814	585,7	0,11365	585,7	0,23367	586,3	-0,15576	586,3	0,38734	586	0,54376	586	0,55312	585,6	0,47723	585,6	0,65877	585,8	0,82977	585,8	0,65799	586	-0,09357	586	0,70123	585,6	0,4201	585,6	0,72408	585,6	0,48224	585,6	0,73468
	587,4	-0,4086	587,4	0,12739	586,7	0,27336	586,7	0,2323	587,3	-0,54143	587,3	0,38505	587	0,73303	587	0,54985	586,6	0,52176	586,6	0,65486	586,8	0,9626	586,8	0,65408	587	-0,13318	587	0,69705	586,6	0,64664	586,6	0,71976	586,6	0,5784	586,6	0,73031
	588,4	-0,20578	588,4	0,12665	587,7	0,16975	587,7	0,23094	588,3	-0,25069	588,3	0,38278	588	0,58106	588	0,54659	587,6	0,51462	587,6	0,65097	587,8	0,89482	587,8	0,65019	588	-0,05908	588	0,69291	587,6	0,43088	587,6	0,71548	587,6	0,21066	587,6	0,72596
	589,4	0,08566	589,4	0,1259	588,7	0,28413	588,7	0,22958	589,3	-0,05134	589,3	0,38053	589	0,72028	589	0,54335	588,6	0,46451	588,6	0,6471	588,8	108495	588,8	0,64633	589	0,08331	589	0,68879	588,6	0,8367	588,6	0,71122	588,6	0,68375	588,6	0,72164
	590,4	-0,24732	590,4	0,12517	589,7	0,63208	589,7	0,22824	590,3	-0,05041	590,3	0,37829	590	107861	590	0,54014	589,6	0,85925	589,6	0,64326	589,8	111426	589,8	0,64249	590	0,05054	590	0,68469	589,6	0,7959	589,6	0,70699	589,6	111316	589,6	0,71734
	591,4	-0,44354	591,4	0,12444	590,7	0,54258	590,7	0,2269	591,3	-0,39646	591,3	0,37606	591	0,58838	591	0,53694	590,6	0,70355	590,6	0,63944	590,8	102334	590,8	0,63867	591	-0,2096	591	0,68062	590,6	0,77068	590,6	0,70278	590,6	0,72979	590,6	0,71307
	592,4	-0,25111	592,4	0,12371	591,7	0,14175	591,7	0,22557	592,3	-0,35659	592,3	0,37384	592	0,47247	592	0,53376	591,6	0,47596	591,6	0,63564	591,8	0,95987	591,8	0,63488	592	0,03949	592	0,67657	591,6	0,69044	591,6	0,6986	591,6	0,60963	591,6	0,70882
	593,4	-0,29383	593,4	0,12299	592,7	0,27881	592,7	0,22425	593,3	-0,50171	593,3	0,37164	593	0,50208	593	0,5306	592,6	0,56995	592,6	0,63186	592,8	111694	592,8	0,63111	593	-0,14429	593	0,67255	592,6	0,60779	592,6	0,69444	592,6	0,51648	592,6	0,70461
	594,4	-0,19285	594,4	0,12227	593,7	0,31282	593,7	0,22293	594,3	-0,19856	594,3	0,36945	594	0,46277	594	0,52746	593,6	0,50339	593,6	0,62811	593,8	112065	593,8	0,62737	594	-0,16748	594	0,66855	593,6	0,50449	593,6	0,69031	593,6	0,58738	593,6	0,70041
	595,4	-0,29289	595,4	0,12155	594,7	-0,03081	594,7	0,22162	595,3	-0,37739	595,3	0,36728	595	0,57367	595	0,52434	594,6	0,32157	594,6	0,62438	594,8	110668	594,8	0,62364	595	-0,06439	595	0,66458	594,6	0,55046	594,6	0,6862	594,6	0,5662	594,6	0,69625
	596,4	-0,27026	596,4	0,12084	595,7	0,41345	595,7	0,22032	596,3	-0,4585	596,3	0,36511	596	0,44202	596	0,52123	595,6	0,33923	595,6	0,62068	595,8	106238	595,8	0,61994	596	0,0675	596	0,66063	595,6	0,32861	595,6	0,68212	595,6	0,3861	595,6	0,6921
	597,4	-0,32887	597,4	0,12014	596,7	0,45303	596,7	0,21903	597,3	-0,38162	597,3	0,36296	597	0,54108	597	0,51815	596,6	0,41151	596,6	0,61699	596,8	135978	596,8	0,61626	597	-0,34283	597	0,6567	596,6	0,62477	596,6	0,67807	596,6	0,46388	596,6	0,68799
	598,4	-0,24269	598,4	0,11943	597,7	0,16177	597,7	0,21775	598,3	-0,47317	598,3	0,36083	598	0,46857	598	0,51508	597,6	0,47255	597,6	0,61333	597,8	102177	597,8	0,6126	598	-0,26642	598	0,6528	597,6	0,51625	597,6	0,67403	597,6	0,82106	597,6	0,68389
	599,4	-0,22564	599,4	0,11874	598,7	0,21228	598,7	0,21647	599,3	-0,25598	599,3	0,3587	599	0,81683	599	0,51204	598,6	0,25836	598,6	0,60969	598,8	112396	598,8	0,60897	599	-0,27594	599	0,64892	598,6	0,47625	598,6	0,67003	598,6	0,46454	598,6	0,67983
	600,4	-0,35906	600,4	0,11804	599,7	0,18235	599,7	0,2152	600,3	-0,26682	600,3	0,35659	600	0,59949	600	0,50901	599,6	0,5717	599,6	0,60607	599,8	105947	599,8	0,60535	600	-0,26135	600	0,64506	599,6	0,49553	599,6	0,66604	599,6	0,59795	599,6	0,67579
	601,4	-0,12412	601,4	0,11735	600,7	0,36006	600,7	0,21394	601,3	-0,40925	601,3	0,35449	601	0,55627	601	0,506	600,6	0,47788	600,6	0,60248	600,8	101372	600,8	0,60176	601	0,01538	601	0,64123	600,6	0,64695	600,6	0,66209	600,6	0,45493	600,6	0,67177
	602,4	-0,30364	602,4	0,11667	601,7	0,42551	601,7	0,21269	602,3	-0,54856	602,3	0,3524	602	0,71082	602	0,50301	601,6	0,58001	601,6	0,59891	601,8	112075	601,8	0,59819	602	-0,44727	602	0,63742	601,6	0,3991	601,6	0,65815	601,6	0,49651	601,6	0,66777
	603,4	-0,21287	603,4	0,11598	602,7	0,22712	602,7	0,21144	603,3	-0,52607	603,3	0,35033	603	0,51892	603	0,50003	602,6	0,25913	602,6	0,59535	602,8	0,88811	602,8	0,59465	603	-0,28125	603	0,63364	602,6	0,43797	602,6	0,65424	602,6	0,65562	602,6	0,6638
	604,4	-0,43307	604,4	0,11531	603,7	0,13872	603,7	0,2102	604,3	-0,2271	604,3	0,34827	604	0,46405	604	0,49707	603,6	0,33603	603,6	0,59182	603,8	0,87514	603,8	0,59112	604	-0,34479	604	0,62988	603,6	0,53122	603,6	0,65035	603,6	0,45639	603,6	0,65986
	605,4	-0,15335	605,4	0,11463	604,7	0,02644	604,7	0,20897	605,3	-0,27461	605,3	0,34622	605	0,50568	605	0,49414	604,6	0,38357	604,6	0,58831	604,8	10443	604,8	0,58761	605	-0,43329	605	0,62614	604,6	0,19986	604,6	0,64649	604,6	0,40396	604,6	0,65594
	606,4	-0,20127	606,4	0,11396	605,7	0,20149	605,7	0,20774	606,3	-0,31355	606,3	0,34418	606	0,5221	606	0,49121	605,6	0,84251	605,6	0,58482	605,8	117522	605,8	0,58413	606	-0,25195	606	0,62242	605,6	0,57566	605,6	0,64265	605,6	0,68052	605,6	0,65204
	607,4	-0,34837	607,4	0,1133	606,7	0,41865	606,7	0,20653	607,3	-0,46699	607,3	0,34215	607	0,47803	607	0,48831	606,6	0,56431	606,6	0,58136	606,8	104802	606,8	0,58067	607	-0,40894	607	0,61873	606,6	0,48692	606,6	0,63883	606,6	0,59556	606,6	0,64817
	608,4	-0,54599	608,4	0,11264	607,7	0,18096	607,7	0,20532	608,3	-0,4727	608,3	0,34014	608	0,46356	608	0,48542	607,6	0,28488	607,6	0,57791	607,8	0,89857	607,8	0,57722	608	-0,58441	608	0,61505	607,6	0,35397	607,6	0,63504	607,6	0,46969	607,6	0,64432
	609,4	-0,31601	609,4	0,11198	608,7	0,09749	608,7	0,20411	609,3	-0,35957	609,3	0,33814	609	0,40845	609	0,48255	608,6	0,3259	608,6	0,57449	608,8	0,96196	608,8	0,5738	609	-0,33911	609	0,6114	608,6	0,20359	608,6	0,63127	608,6	0,33066	608,6	0,64049
	610,4	-0,26653	610,4	0,11132	609,7	0,02793	609,7	0,20292	610,3	-0,42759	610,3	0,33615	610	0,31372	610	0,4797	609,6	0,3781	609,6	0,57108	609,8	107034	609,8	0,5704	610	-0,46277	610	0,60778	609,6	0,37883	609,6	0,62752	609,6	0,4406	609,6	0,63669
	611,4	-0,21047	611,4	0,11067	610,7	0,10015	610,7	0,20173	611,3	-0,26043	611,3	0,33417	611	0,52136	611	0,47687	610,6	0,44192	610,6	0,5677	610,8	107563	610,8	0,56702	611	-0,34375	611	0,60417	610,6	0,32082	610,6	0,62379	610,6	0,30178	610,6	0,63291
	612,4	-0,28113	612,4	0,11003	611,7	0,39184	611,7	0,20055	612,3	-0,23047	612,3	0,33221	612	0,41821	612	0,47405	611,6	0,3302	611,6	0,56433	611,8	0,95276	611,8	0,56366	612	-0,12732	612	0,60059	611,6	0,45972	611,6	0,62009	611,6	0,47669	611,6	0,62915
	613,4	-0,55205	613,4	0,10938	612,7	2.1863	612,7	0,19937	613,3	-0,54941	613,3	0,33025	613	0,52747	613	0,47125	612,6	0,22344	612,6	0,56099	612,8	111221	612,8	0,56032	613	-0,36816	613	0,59702	612,6	0,37224	612,6	0,61641	612,6	0,47149	612,6	0,62541
	614,4	-0,29293	614,4	0,10874	613,7	-0,08174	613,7	0,1982	614,3	-0,45025	614,3	0,32831	614	0,45355	614	0,46846	613,6	0,15291	613,6	0,55767	613,8	100477	613,8	0,557	614	-0,60687	614	0,59348	613,6	0,23726	613,6	0,61275	613,6	0,32918	613,6	0,6217
	615,4	-0,24102	615,4	0,10811	614,7	-0,02139	614,7	0,19704	615,3	-0,17185	615,3	0,32638	615	0,40247	615	0,4657	614,6	0,38384	614,6	0,55436	614,8	100222	614,8	0,5537	615	-0,40759	615	0,58996	614,6	0,49004	614,6	0,60912	614,6	0,6519	614,6	0,61801
	616,4	-0,25614	616,4	0,10748	615,7	0,26851	615,7	0,19589	616,3	-0,27815	616,3	0,32446	616	0,49945	616	0,46295	615,6	0,37552	615,6	0,55108	615,8	120946	615,8	0,55042	616	-0,10077	616	0,58646	615,6	0,66959	615,6	0,6055	615,6	0,64823	615,6	0,61434
	617,4	-0,35049	617,4	0,10685	616,7	0,17485	616,7	0,19474	617,3	-0,59551	617,3	0,32255	617	0,3031	617	0,46021	616,6	0,26358	616,6	0,54781	616,8	0,97542	616,8	0,54716	617	-0,41199	617	0,58299	616,6	0,24087	616,6	0,60191	616,6	0,5242	616,6	0,6107
	618,4	-0,22669	618,4	0,10622	617,7	0,13928	617,7	0,1936	618,3	-0,49365	618,3	0,32065	618	0,37976	618	0,45749	617,6	0,17847	617,6	0,54457	617,8	0,95667	617,8	0,54392	618	-0,23267	618	0,57953	617,6	0,29675	617,6	0,59834	617,6	0,53235	617,6	0,60707
	619,4	-0,35456	619,4	0,1056	618,7	0,17898	618,7	0,19247	619,3	-0,45669	619,3	0,31877	619	0,58228	619	0,45479	618,6	0,10591	618,6	0,54135	618,8	102463	618,8	0,5407	619	-0,28589	619	0,5761	618,6	0,3426	618,6	0,59479	618,6	0,38093	618,6	0,60347
	620,4	-0,55309	620,4	0,10499	619,7	0,15183	619,7	0,19134	620,3	-0,51475	620,3	0,31689	620	0,45636	620	0,45211	619,6	0,437	619,6	0,53814	619,8	103366	619,8	0,5375	620	-0,34979	620	0,57268	619,6	0,37865	619,6	0,59126	619,6	0,6588	619,6	0,59989
	621,4	-0,68611	621,4	0,10437	620,7	0,15005	620,7	0,19022	621,3	-0,5508	621,3	0,31503	621	0,30969	621	0,44944	620,6	0,21968	620,6	0,53495	620,8	0,84849	620,8	0,53432	621	-0,46912	621	0,56929	620,6	0,2911	620,6	0,58776	620,6	0,44039	620,6	0,59633
	622,4	-0,56922	622,4	0,10376	621,7	-0,14365	621,7	0,1891	622,3	-0,43057	622,3	0,31318	622	0,35199	622	0,44678	621,6	0,04212	621,6	0,53179	621,8	0,57132	621,8	0,53116	622	-0,61578	622	0,56591	621,6	0,13893	621,6	0,58427	621,6	0,29884	621,6	0,5928
	623,4	-0,44901	623,4	0,10316	622,7	0,13081	622,7	0,188	623,3	-0,40266	623,3	0,31134	623	0,5036	623	0,44415	622,6	0,26407	622,6	0,52864	622,8	0,77733	622,8	0,52801	623	-0,43646	623	0,56256	622,6	0,10892	622,6	0,58081	622,6	0,3223	622,6	0,58928
	624,4	-0,33246	624,4	0,10256	623,7	0,08933	623,7	0,1869	624,3	-0,59543	624,3	0,30951	624	0,47119	624	0,44152	623,6	0,54693	623,6	0,52551	623,8	0,83182	623,8	0,52489	624	-0,57398	624	0,55923	623,6	0,43048	623,6	0,57737	623,6	0,68634	623,6	0,58579
	625,4	-0,3824	625,4	0,10196	624,7	-0,05281	624,7	0,1858	625,3	-0,63421	625,3	0,30769	625	0,22076	625	0,43892	624,6	-0,0341	624,6	0,5224	624,8	0,56336	624,8	0,52178	625	-0,69513	625	0,55591	624,6	0,2845	624,6	0,57394	624,6	0,13814	624,6	0,58231
	626,4	-0,5163	626,4	0,10136	625,7	-0,07324	625,7	0,18471	626,3	-0,59424	626,3	0,30588	626	0,18793	626	0,43633	625,6	0,11383	625,6	0,51931	625,8	0,71625	625,8	0,51869	626	-0,58649	626	0,55262	625,6	0,26532	625,6	0,57054	625,6	0,21381	625,6	0,57886
	627,4	-0,38656	627,4	0,10077	626,7	-0,16865	626,7	0,18363	627,3	-0,54693	627,3	0,30408	627	0,31232	627	0,43375	626,6	0,06612	626,6	0,51624	626,8	0,75709	626,8	0,51563	627	-0,68707	627	0,54935	626,6	0,27779	626,6	0,56716	626,6	0,26852	626,6	0,57543
	628,4	-0,44577	628,4	0,10018	627,7	-0,02412	627,7	0,18256	628,3	-0,57793	628,3	0,30229	628	0,21429	628	0,43119	627,6	0,04294	627,6	0,51318	627,8	0,72377	627,8	0,51257	628	-0,77814	628	0,5461	627,6	0,22091	627,6	0,5638	627,6	0,3226	627,6	0,57202
	629,4	-0,12914	629,4	0,09959	628,7	-0,13708	628,7	0,18149	629,3	-0,27503	629,3	0,30052	629	0,1582	629	0,42865	628,6	0,08361	628,6	0,51015	628,8	0,70654	628,8	0,50954	629	-0,45496	629	0,54286	628,6	0,23241	628,6	0,56046	628,6	0,31725	628,6	0,56863
	630,4	-0,31597	630,4	0,09901	629,7	0,21396	629,7	0,18042	630,3	-0,53269	630,3	0,29875	630	0,36523	630	0,42612	629,6	0,51421	629,6	0,50713	629,8	117935	629,8	0,50653	630	-0,33533	630	0,53965	629,6	0,63921	629,6	0,55714	629,6	0,65642	629,6	0,56526
	631,4	-0,37197	631,4	0,09843	630,7	0,15227	630,7	0,17937	631,3	-0,61895	631,3	0,29699	631	0,24146	631	0,42361	630,6	0,17031	630,6	0,50413	630,8	0,83064	630,8	0,50353	631	-0,54114	631	0,53645	630,6	0,23318	630,6	0,55384	630,6	0,1	630,6	0,56191
	632,4	-0,57156	632,4	0,09786	631,7	-0,0771	631,7	0,17832	632,3	-0,60686	632,3	0,29525	632	0,29468	632	0,42111	631,6	0,2532	631,6	0,50115	631,8	0,76692	631,8	0,50056	632	-0,69824	632	0,53328	631,6	0,38711	631,6	0,55056	631,6	0,20706	631,6	0,55858
	633,4	-0,35101	633,4	0,09729	632,7	-0,15613	632,7	0,17727	633,3	-0,63098	633,3	0,29351	633	0,06866	633	0,41862	632,6	0,15204	632,6	0,49819	632,8	0,70013	632,8	0,4976	633	-0,95465	633	0,53012	632,6	0,14777	632,6	0,5473	632,6	0,25763	632,6	0,55527
	634,4	-0,45301	634,4	0,09672	633,7	-0,12607	633,7	0,17623	634,3	-0,44619	634,3	0,29179	634	0,091	634	0,41615	633,6	0,00367	633,6	0,49524	633,8	0,75528	633,8	0,49465	634	-0,82172	634	0,52698	633,6	0,2743	633,6	0,54406	633,6	0,10047	633,6	0,55198
	635,4	-0,29688	635,4	0,09615	634,7	0,05701	634,7	0,1752	635,3	-0,22852	635,3	0,29008	635	0,30652	635	0,4137	634,6	0,0846	634,6	0,49231	634,8	0,82117	634,8	0,49173	635	-0,66406	635	0,52386	634,6	0,21851	634,6	0,54084	634,6	0,34827	634,6	0,54871
	636,4	-0,37568	636,4	0,09559	635,7	0,15674	635,7	0,17418	636,3	-0,56189	636,3	0,28837	636	-0,00153	636	0,41126	635,6	0,43171	635,6	0,4894	635,8	0,99774	635,8	0,48882	636	-0,78656	636	0,52076	635,6	0,24848	635,6	0,53763	635,6	0,45282	635,6	0,54546
	637,4	-0,32523	637,4	0,09503	636,7	-0,13506	636,7	0,17316	637,3	-0,27559	637,3	0,28668	637	0,13361	637	0,40883	636,6	-0,07333	636,6	0,48651	636,8	0,84544	636,8	0,48593	637	-0,7713	637	0,51768	636,6	0,0629	636,6	0,53445	636,6	0,23099	636,6	0,54223
	638,4	-0,25186	638,4	0,09448	637,7	-0,00288	637,7	0,17214	638,3	-0,34355	638,3	0,28499	638	0,49365	638	0,40642	637,6	0,14859	637,6	0,48363	637,8	105928	637,8	0,48306	638	-0,49609	638	0,51462	637,6	0,34927	637,6	0,53129	637,6	0,54556	637,6	0,53902
	639,4	0,06353	639,4	0,09393	638,7	0,01724	638,7	0,17114	639,3	-0,3406	639,3	0,28332	639	0,25415	639	0,40403	638,6	0,23408	638,6	0,48077	638,8	0,73362	638,8	0,4802	639	-0,50781	639	0,51158	638,6	0,08991	638,6	0,52814	638,6	0,42585	638,6	0,53583
	640,4	-0,34821	640,4	0,09338	639,7	0,07886	639,7	0,17013	640,3	-0,59241	640,3	0,28165	640	0,50189	640	0,40164	639,6	0,23126	639,6	0,47793	639,8	0,76044	639,8	0,47737	640	-0,52033	640	0,50855	639,6	0,31635	639,6	0,52502	639,6	0,4798	639,6	0,53266
	641,4	-0,10236	641,4	0,09283	640,7	0,26538	640,7	0,16914	641,3	-0,57666	641,3	0,28	641	0,41632	641	0,39928	640,6	0,30499	640,6	0,47511	640,8	0,94489	640,8	0,47455	641	-0,38898	641	0,50554	640,6	0,27094	640,6	0,52191	640,6	0,56049	640,6	0,52951
	642,4	-0,18055	642,4	0,09229	641,7	0,39175	641,7	0,16815	642,3	-0,496	642,3	0,27836	642	0,41119	642	0,39692	641,6	0,37587	641,6	0,4723	641,8	0,9202	641,8	0,47174	642	-0,57025	642	0,50255	641,6	0,22572	641,6	0,51882	641,6	0,68641	641,6	0,52637
	643,4	-0,34447	643,4	0,09175	642,7	0,18503	642,7	0,16716	643,3	-0,54722	643,3	0,27672	643	0,1673	643	0,39458	642,6	0,12133	642,6	0,46951	642,8	0,7192	642,8	0,46896	643	-0,53375	643	0,49958	642,6	0,1505	642,6	0,51575	642,6	0,49914	642,6	0,52326
	644,4	0,03487	644,4	0,09122	643,7	0,27329	643,7	0,16619	644,3	-0,41001	644,3	0,2751	644	0,37988	644	0,39226	643,6	0,14787	643,6	0,46674	643,8	0,86245	643,8	0,46619	644	-0,49182	644	0,49663	643,6	0,13603	643,6	0,5127	643,6	0,40019	643,6	0,52016
	645,4	-0,43788	645,4	0,09068	644,7	0,1675	644,7	0,16521	645,3	-0,57961	645,3	0,27348	645	0,31366	645	0,38995	644,6	0,19398	644,6	0,46398	644,8	0,91569	644,8	0,46343	645	-0,59869	645	0,49369	644,6	0,3716	644,6	0,50967	644,6	0,40651	644,6	0,51708
	646,4	-0,51782	646,4	0,09015	645,7	0,15515	645,7	0,16425	646,3	-0,51294	646,3	0,27187	646	0,25147	646	0,38765	645,6	0,02038	645,6	0,46124	645,8	0,75	645,8	0,46069	646	-0,58667	646	0,49077	645,6	0,11841	645,6	0,50665	645,6	0,2478	645,6	0,51403
	647,4	-0,33319	647,4	0,08963	646,7	0,06042	646,7	0,16329	647,3	-0,45264	647,3	0,27028	647	0,3786	647	0,38536	646,6	0,25922	646,6	0,45852	646,8	0,97968	646,8	0,45797	647	-0,54047	647	0,48787	646,6	0,43805	646,6	0,50366	646,6	0,46466	646,6	0,51098
	648,4	-0,3468	648,4	0,08911	647,7	0,19714	647,7	0,16233	648,3	-0,61157	648,3	0,26869	648	0,08386	648	0,38309	647,6	0,13452	647,6	0,45581	647,8	0,80652	647,8	0,45527	648	-0,5918	648	0,48499	647,6	0,12671	647,6	0,50068	647,6	0,5459	647,6	0,50796
	649,4	-0,37251	649,4	0,08858	648,7	0,25088	648,7	0,16138	649,3	-0,32693	649,3	0,26711	649	0,2218	649	0,38084	648,6	-0,02251	648,6	0,45312	648,8	0,58372	648,8	0,45258	649	-0,41516	649	0,48212	648,6	-0,08513	648,6	0,49772	648,6	0,29585	648,6	0,50496
	650,4	-0,20557	650,4	0,08807	649,7	0,32827	649,7	0,16044	650,3	-0,38992	650,3	0,26555	650	0,34149	650	0,37859	649,6	-0,00671	649,6	0,45044	649,8	0,86673	649,8	0,44991	650	-0,44623	650	0,47927	649,6	-0,00634	649,6	0,49477	649,6	0,17811	649,6	0,50197
	651,4	-0,34781	651,4	0,08755	650,7	0,27446	650,7	0,1595	651,3	-0,5147	651,3	0,26399	651	0,25549	651	0,37636	650,6	0,11514	650,6	0,44778	650,8	0,7856	650,8	0,44725	651	-0,55957	651	0,47644	650,6	-0,004	650,6	0,49185	650,6	0,25039	650,6	0,499
	652,4	-0,24886	652,4	0,08704	651,7	0,21709	651,7	0,15856	652,3	-0,44414	652,3	0,26244	652	0,30353	652	0,37415	651,6	-0,15104	651,6	0,44514	651,8	0,79261	651,8	0,44461	652	-0,31903	652	0,47362	651,6	45.0253	651,6	0,48894	651,6	0,2076	651,6	0,49605
	653,4	-0,18771	653,4	0,08653	652,7	0,41948	652,7	0,15764	653,3	-0,68401	653,3	0,2609	653	0,1778	653	0,37194	652,6	0,33981	652,6	0,44251	652,8	0,92103	652,8	0,44199	653	-0,53693	653	0,47082	652,6	0,11093	652,6	0,48605	652,6	0,32663	652,6	0,49312
	654,4	-0,52365	654,4	0,08603	653,7	0,03472	653,7	0,15671	654,3	-0,71355	654,3	0,25936	654	-0,08954	654	0,36975	653,6	0,15902	653,6	0,4399	653,8	0,81044	653,8	0,43938	654	-0,8316	654	0,46804	653,6	-0,08793	653,6	0,48318	653,6	0,08322	653,6	0,4902
	655,4	-0,4395	655,4	0,08553	654,7	0,00437	654,7	0,1558	655,3	-0,6157	655,3	0,25784	655	0,01843	655	0,36757	654,6	-0,03841	654,6	0,4373	654,8	0,751	654,8	0,43678	655	-0,50134	655	0,46528	654,6	0,36003	654,6	0,48032	654,6	0,04094	654,6	0,48731
	656,4	-0,25823	656,4	0,08503	655,7	0,15977	655,7	0,15488	656,3	-0,66636	656,3	0,25633	656	0,32996	656	0,36541	655,6	0,06121	655,6	0,43472	655,8	0,98843	655,8	0,43421	656	-0,58081	656	0,46253	655,6	0,20256	655,6	0,47748	655,6	0,25811	655,6	0,48443
	657,4	-0,3168	657,4	0,08453	656,7	0,08916	656,7	0,15398	657,3	-0,56877	657,3	0,25482	657	0,23645	657	0,36326	656,6	0,19595	656,6	0,43216	656,8	0,71907	656,8	0,43164	657	-0,59241	657	0,4598	656,6	0,28152	656,6	0,47466	656,6	0,19326	656,6	0,48156
	658,4	-0,26062	658,4	0,08404	657,7	0,01892	657,7	0,15308	658,3	-0,79236	658,3	0,25333	658	0,17835	658	0,36112	657,6	0,19251	657,6	0,42961	657,8	0,78943	657,8	0,4291	658	-0,55078	658	0,45708	657,6	0,32727	657,6	0,47186	657,6	0,07886	657,6	0,47872
	659,4	-0,33231	659,4	0,08355	658,7	0,21101	658,7	0,15218	659,3	-0,63997	659,3	0,25184	659	0,28131	659	0,35899	658,6	0,01615	658,6	0,42707	658,8	0,60008	658,8	0,42657	659	-0,53973	659	0,45438	658,6	0,10355	658,6	0,46907	658,6	0,31998	658,6	0,47589
	660,4	-0,64367	660,4	0,08306	659,7	0,20517	659,7	0,15129	660,3	-0,53135	660,3	0,25036	660	0,08868	660	0,35688	659,6	-0,05689	659,6	0,42455	659,8	0,72397	659,8	0,42405	660	-0,71271	660	0,4517	659,6	0,28368	659,6	0,4663	659,6	0,14855	659,6	0,47308
	661,4	-0,31719	661,4	0,08257	660,7	0,03138	660,7	0,15041	661,3	-0,30799	661,3	0,2489	661	0,40143	661	0,35478	660,6	-0,21333	660,6	0,42205	660,8	0,78118	660,8	0,42155	661	-0,49335	661	0,44903	660,6	0,31585	660,6	0,46355	660,6	0,05816	660,6	0,47028
	662,4	-0,1013	662,4	0,08209	661,7	0,42451	661,7	0,14953	662,3	-0,55561	662,3	0,24743	662	0,4884	662	0,35269	661,6	0,12583	661,6	0,41956	661,8	0,81182	661,8	0,41906	662	-0,44238	662	0,44638	661,6	0,5554	661,6	0,46081	661,6	0,56101	661,6	0,4675
	663,4	-0,16055	663,4	0,08161	662,7	0,29729	662,7	0,14865	663,3	-0,2863	663,3	0,24598	663	0,35217	663	0,35061	662,6	0,09792	662,6	0,41708	662,8	0,64619	662,8	0,41659	663	-0,23596	663	0,44375	662,6	0,36074	662,6	0,45809	662,6	0,39517	662,6	0,46474
	664,4	-0,26178	664,4	0,08114	663,7	0,41736	663,7	0,14778	664,3	-0,51074	664,3	0,24454	664	0,24127	664	0,34855	663,6	0,41046	663,6	0,41462	663,8	0,85309	663,8	0,41413	664	-0,35944	664	0,44113	663,6	0,37873	663,6	0,45538	663,6	0,51166	663,6	0,462
	665,4	-0,17303	665,4	0,08066	664,7	0,1698	664,7	0,14692	665,3	-0,28748	665,3	0,2431	665	0,38202	665	0,3465	664,6	0,00726	664,6	0,41218	664,8	0,86639	664,8	0,41169	665	-0,36237	665	0,43852	664,6	0,35211	664,6	0,45269	664,6	0,56122	664,6	0,45927
	666,4	-0,11641	666,4	0,08019	665,7	0,22817	665,7	0,14606	666,3	-0,32742	666,3	0,24168	666	0,22974	666	0,34446	665,6	0,13972	665,6	0,40975	665,8	0,90574	665,8	0,40926	666	-0,46655	666	0,43593	665,6	0,39204	665,6	0,45002	665,6	0,52095	665,6	0,45655
	667,4	-0,06134	667,4	0,07972	666,7	0,28455	666,7	0,1452	667,3	-0,35205	667,3	0,24026	667	0,59601	667	0,34243	666,6	0,05975	666,6	0,40733	666,8	114374	666,8	0,40685	667	-0,32025	667	0,43336	666,6	0,48541	666,6	0,44736	666,6	0,42072	666,6	0,45386
	668,4	-0,40336	668,4	0,07926	667,7	0,23335	667,7	0,14435	668,3	-0,46919	668,3	0,23885	668	0,50531	668	0,34042	667,6	-0,0909	667,6	0,40493	667,8	0,71532	667,8	0,40445	668	-0,44257	668	0,4308	667,6	0,4672	667,6	0,44472	667,6	0,29704	667,6	0,45118
	669,4	-0,4193	669,4	0,0788	668,7	0,0687	668,7	0,14351	669,3	-0,58115	669,3	0,23745	669	0,30084	669	0,33841	668,6	0,13561	668,6	0,40254	668,8	0,73703	668,8	0,40206	669	-0,64825	669	0,42826	668,6	0,20385	668,6	0,4421	668,6	0,18053	668,6	0,44851
	670,4	-0,23464	670,4	0,07834	669,7	0,3084	669,7	0,14267	670,3	-0,71074	670,3	0,23606	670	0,11646	670	0,33642	669,6	0,12161	669,6	0,40017	669,8	0,92524	669,8	0,39969	670	-0,6814	670	0,42574	669,6	0,07351	669,6	0,43949	669,6	0,32949	669,6	0,44587
	671,4	0,07365	671,4	0,07788	670,7	0,23943	670,7	0,14184	671,3	-0,46209	671,3	0,23467	671	0,34735	671	0,33444	670,6	0,20662	670,6	0,39781	670,8	0,69642	670,8	0,39734	671	-0,58026	671	0,42322	670,6	0,20272	670,6	0,43689	670,6	0,41365	670,6	0,44323
	672,4	-0,41674	672,4	0,07742	671,7	0,32334	671,7	0,14101	672,3	-0,60032	672,3	0,2333	672	0,58246	672	0,33247	671,6	0,28307	671,6	0,39546	671,8	0,88485	671,8	0,395	672	-0,4361	672	0,42073	671,6	0,4779	671,6	0,43431	671,6	0,50305	671,6	0,44062
	673,4	-0,44706	673,4	0,07697	672,7	0,40852	672,7	0,14018	673,3	-0,57649	673,3	0,23193	673	0,36432	673	0,33052	672,6	0,24576	672,6	0,39313	672,8	0,75768	672,8	0,39267	673	-0,51642	673	0,41825	672,6	0,36991	672,6	0,43175	672,6	0,21451	672,6	0,43802
	674,4	-0,42207	674,4	0,07652	673,7	0,29824	673,7	0,13936	674,3	-0,71548	674,3	0,23057	674	0,17114	674	0,32857	673,6	0,24727	673,6	0,39082	673,8	0,66575	673,8	0,39035	674	-0,72449	674	0,41578	673,6	0,44478	673,6	0,4292	673,6	0,47652	673,6	0,43543
	675,4	-0,52748	675,4	0,07608	674,7	0,2676	674,7	0,13855	675,3	-0,77847	675,3	0,22922	675	0,00433	675	0,32664	674,6	0,0602	674,6	0,38851	674,8	0,76518	674,8	0,38805	675	-0,85492	675	0,41333	674,6	0,1863	674,6	0,42667	674,6	0,27394	674,6	0,43286
	676,4	-0,61631	676,4	0,07563	675,7	0,22908	675,7	0,13774	676,3	-0,75764	676,3	0,22787	676	0,09106	676	0,32472	675,6	0,06968	675,6	0,38622	675,8	0,63188	675,8	0,38577	676	-0,84741	676	0,41089	675,6	-0,02603	675,6	0,42415	675,6	0,10727	675,6	0,43031
	677,4	-0,44436	677,4	0,07519	676,7	0,2509	676,7	0,13693	677,3	-0,62139	677,3	0,22654	677	0,05042	677	0,32281	676,6	-0,14378	676,6	0,38395	676,8	0,52388	676,8	0,38349	677	-0,69092	677	0,40847	676,6	-0,03684	676,6	0,42165	676,6	-0,0012	676,6	0,42777
	678,4	-0,47636	678,4	0,07475	677,7	0,08784	677,7	0,13613	678,3	-0,56013	678,3	0,22521	678	0,08246	678	0,32091	677,6	-0,20736	677,6	0,38168	677,8	0,7777	677,8	0,38123	678	-0,54828	678	0,40606	677,6	-0,03207	677,6	0,41916	677,6	0,17264	677,6	0,42525
	679,4	-0,0228	679,4	0,07432	678,7	0,05879	678,7	0,13533	679,3	-0,57478	679,3	0,22389	679	0,41809	679	0,31902	678,6	-0,18399	678,6	0,37944	678,8	0,8571	678,8	0,37899	679	-0,46973	679	0,40366	678,6	0,10104	678,6	0,41669	678,6	0,03671	678,6	0,42274
	680,4	-0,0882	680,4	0,07388	679,7	0,35071	679,7	0,13454	680,3	-0,49011	680,3	0,22257	680	0,29535	680	0,31715	679,6	0,19123	679,6	0,3772	679,8	0,81488	679,8	0,37676	680	-0,39203	680	0,40128	679,6	0,44977	679,6	0,41423	679,6	0,42133	679,6	0,42024
	681,4	-0,30765	681,4	0,07345	680,7	0,4251	680,7	0,13376	681,3	-0,55193	681,3	0,22127	681	0,16199	681	0,31528	680,6	0,20755	680,6	0,37498	680,8	0,66451	680,8	0,37454	681	-0,50501	681	0,39892	680,6	0,38553	680,6	0,41179	680,6	0,54861	680,6	0,41776
	682,4	-0,22624	682,4	0,07302	681,7	0,30808	681,7	0,13297	682,3	-0,43101	682,3	0,21997	682	0,25049	682	0,31343	681,6	0,09929	681,6	0,37277	681,8	0,72744	681,8	0,37233	682	-0,86853	682	0,39657	681,6	0,08085	681,6	0,40936	681,6	0,35673	681,6	0,4153
	683,4	-0,13607	683,4	0,0726	682,7	0,06169	682,7	0,1322	683,3	-0,32292	683,3	0,21868	683	0,38153	683	0,31159	682,6	0,00399	682,6	0,37057	682,8	0,86744	682,8	0,37014	683	-0,53119	683	0,39423	682,6	0,17416	682,6	0,40695	682,6	0,36215	682,6	0,41285
	684,4	-0,36557	684,4	0,07217	683,7	0,4876	683,7	0,13142	684,3	-0,42705	684,3	0,2174	684	0,3924	684	0,30976	683,6	-0,00382	683,6	0,36839	683,8	0,86452	683,8	0,36796	684	-0,50543	684	0,3919	683,6	0,36142	683,6	0,40455	683,6	0,40524	683,6	0,41042
	685,4	-0,11752	685,4	0,07175	684,7	0,26228	684,7	0,13066	685,3	-0,43037	685,3	0,21613	685	0,2721	685	0,30793	684,6	-0,0253	684,6	0,36622	684,8	0,64201	684,8	0,36579	685	-0,42151	685	0,3896	684,6	0,05588	684,6	0,40216	684,6	0,00949	684,6	0,408
	686,4	-0,28437	686,4	0,07133	685,7	0,2406	685,7	0,12989	686,3	-0,52502	686,3	0,21486	686	0,06659	686	0,30612	685,6	0,09626	685,6	0,36407	685,8	0,69269	685,8	0,36364	686	-0,48126	686	0,3873	685,6	0,40558	685,6	0,39979	685,6	0,4538	685,6	0,40559
	687,4	-0,1463	687,4	0,07092	686,7	0,28662	686,7	0,12913	687,3	-0,63306	687,3	0,2136	687	0,21857	687	0,30433	686,6	0,0036	686,6	0,36192	686,8	0,7912	686,8	0,36149	687	-0,8183	687	0,38502	686,6	0,20197	686,6	0,39744	686,6	0,08673	686,6	0,4032
	688,4	-0,37835	688,4	0,0705	687,7	0,26697	687,7	0,12838	688,3	-0,74072	688,3	0,21235	688	0,19733	688	0,30254	687,6	0,05291	687,6	0,35979	687,8	0,76031	687,8	0,35937	688	-0,67084	688	0,38275	687,6	-0,31635	687,6	0,39509	687,6	-0,04047	687,6	0,40082
	689,4	-0,20138	689,4	0,07009	688,7	0,25542	688,7	0,12763	689,3	-0,70659	689,3	0,2111	689	0,21906	689	0,30076	688,6	-0,11246	688,6	0,35767	688,8	0,73109	688,8	0,35725	689	-0,61603	689	0,38049	688,6	-0,04496	688,6	0,39276	688,6	0,32467	688,6	0,39846
	690,4	-0,23952	690,4	0,06968	689,7	0,37161	689,7	0,12688	690,3	-0,79312	690,3	0,20987	690	0,16156	690	0,29899	689,6	-0,04259	689,6	0,35557	689,8	0,70744	689,8	0,35515	690	-0,72577	690	0,37825	689,6	0,05421	689,6	0,39045	689,6	0,10499	689,6	0,39611
	691,4	-0,02572	691,4	0,06927	690,7	0,23528	690,7	0,12614	691,3	-0,56963	691,3	0,20864	691	0,07172	691	0,29723	690,6	-0,05497	690,6	0,35347	690,8	0,58717	690,8	0,35306	691	-0,98444	691	0,37602	690,6	-0,03666	690,6	0,38815	690,6	0,17391	690,6	0,39378
	692,4	-0,3086	692,4	0,06887	691,7	0,09936	691,7	0,1254	692,3	-0,8717	692,3	0,20741	692	0,08813	692	0,29549	691,6	-0,06042	691,6	0,35139	691,8	0,67408	691,8	0,35098	692	-0,68164	692	0,37381	691,6	0,20985	691,6	0,38586	691,6	0,26148	691,6	0,39145
	693,4	-0,43177	693,4	0,06847	692,7	-0,20969	692,7	0,12467	693,3	-0,81069	693,3	0,2062	693	0,15875	693	0,29375	692,6	-0,05675	692,6	0,34932	692,8	0,48783	692,8	0,34891	693	-0,87616	693	0,37161	692,6	-0,0924	692,6	0,38359	692,6	0,08082	692,6	0,38915
	694,4	-0,07924	694,4	0,06807	693,7	0,24078	693,7	0,12394	694,3	-0,64519	694,3	0,20499	694	0,29236	694	0,29202	693,6	-0,21239	693,6	0,34727	693,8	0,7331	693,8	0,34686	694	-0,80823	694	0,36942	693,6	-0,00816	693,6	0,38133	693,6	0,05324	693,6	0,38685
	695,4	-0,32415	695,4	0,06767	694,7	0,34555	694,7	0,12322	695,3	-0,47324	695,3	0,20379	695	0,34241	695	0,29031	694,6	0,12286	694,6	0,34522	694,8	0,71512	694,8	0,34482	695	-0,71252	695	0,36724	694,6	0,19268	694,6	0,37908	694,6	0,38226	694,6	0,38457
	696,4	-0,47346	696,4	0,06728	695,7	0,31021	695,7	0,1225	696,3	-0,63442	696,3	0,20259	696	0,0625	696	0,2886	695,6	-0,04851	695,6	0,34319	695,8	0,52488	695,8	0,34279	696	-0,76196	696	0,36508	695,6	0,04353	695,6	0,37685	695,6	0,17573	695,6	0,38231
	697,4	-0,54117	697,4	0,06688	696,7	0,15779	696,7	0,12178	697,3	-0,7917	697,3	0,20141	697	0,19562	697	0,28691	696,6	-0,18319	696,6	0,34117	696,8	0,56078	696,8	0,34077	697	-0,789	697	0,36293	696,6	-0,02975	696,6	0,37463	696,6	0,00358	696,6	0,38006
	698,4	-0,44683	698,4	0,06649	697,7	-0,11038	697,7	0,12107	698,3	-100217	698,3	0,20023	698	61.0352	698	0,28522	697,6	-0,24555	697,6	0,33917	697,8	0,42923	697,8	0,33877	698	-0,86951	698	0,36079	697,6	-0,02875	697,6	0,37242	697,6	0,12091	697,6	0,37782
	699,4	-0,49989	699,4	0,06611	698,7	-0,12031	698,7	0,12036	699,3	-0,88836	699,3	0,19905	699	-0,06287	699	0,28355	698,6	-0,25853	698,6	0,33717	698,8	0,52448	698,8	0,33677	699	-0,7959	699	0,35867	698,6	-0,43285	698,6	0,37023	698,6	-0,28075	698,6	0,37559
	700,4	-0,31943	700,4	0,06572	699,7	0,14436	699,7	0,11966	700,3	-0,75264	700,3	0,19789	700	0,12158	700	0,28188	699,6	-0,15176	699,6	0,33519	699,8	0,70317	699,8	0,33479	700	-0,48377	700	0,35656	699,6	-0,03384	699,6	0,36805	699,6	0,10837	699,6	0,37338
	701,4	-0,5008	701,4	0,06534	700,7	0,56689	700,7	0,11896	701,3	-0,62316	701,3	0,19673	701	0,10944	701	0,28023	700,6	0,19917	700,6	0,33321	700,8	0,91242	700,8	0,33282	701	-0,53497	701	0,35446	700,6	0,0843	700,6	0,36588	700,6	0,46406	700,6	0,37118
	702,4	-0,51095	702,4	0,06496	701,7	0,10979	701,7	0,11826	702,3	-0,71245	702,3	0,19558	702	-0,1994	702	0,27858	701,6	-0,23454	701,6	0,33125	701,8	0,63295	701,8	0,33086	702	-0,95892	702	0,35237	701,6	-0,20292	701,6	0,36372	701,6	0,00802	701,6	0,36899
	703,4	-0,40168	703,4	0,06458	702,7	0,15921	702,7	0,11757	703,3	-0,84231	703,3	0,19443	703	0,03442	703	0,27694	702,6	-0,25078	702,6	0,32931	702,8	0,59275	702,8	0,32892	703	-0,71692	703	0,3503	702,6	-0,28057	702,6	0,36158	702,6	0,04463	702,6	0,36682
	704,4	-0,58957	704,4	0,0642	703,7	0,28984	703,7	0,11688	704,3	-0,74675	704,3	0,19329	704	-0,01459	704	0,27532	703,6	0,12546	703,6	0,32737	703,8	0,58266	703,8	0,32698	704	-0,54486	704	0,34823	703,6	-0,04215	703,6	0,35945	703,6	0,15011	703,6	0,36466
	705,4	-0,52311	705,4	0,06382	704,7	0,17344	704,7	0,1162	705,3	-0,50035	705,3	0,19216	705	0,00256	705	0,2737	704,6	-0,13643	704,6	0,32544	704,8	0,77981	704,8	0,32506	705	-0,75977	705	0,34619	704,6	-0,25057	704,6	0,35734	704,6	-0,07357	704,6	0,36251
	706,4	-0,41506	706,4	0,06345	705,7	0,423	705,7	0,11552	706,3	-0,63552	706,3	0,19103	706	0,15472	706	0,27209	705,6	0,06252	705,6	0,32353	705,8	0,47648	705,8	0,32315	706	-0,73102	706	0,34415	705,6	0,09096	705,6	0,35523	705,6	0,37587	705,6	0,36038
	707,4	-0,18545	707,4	0,06308	706,7	0,46196	706,7	0,11485	707,3	-0,61223	707,3	0,18991	707	0,1792	707	0,2705	706,6	-0,10484	706,6	0,32163	706,8	0,75349	706,8	0,32125	707	-0,80115	707	0,34212	706,6	0,02871	706,6	0,35314	706,6	0,10769	706,6	0,35826
	708,4	-0,35335	708,4	0,06271	707,7	0,2936	707,7	0,11418	708,3	-0,64395	708,3	0,1888	708	0,13696	708	0,26891	707,6	0,10994	707,6	0,31973	707,8	0,59727	707,8	0,31936	708	-0,85461	708	0,34011	707,6	0,01033	707,6	0,35106	707,6	0,02876	707,6	0,35615
	709,4	-0,71733	709,4	0,06235	708,7	0,10029	708,7	0,11351	709,3	-0,84834	709,3	0,1877	709	0,02484	709	0,26733	708,6	-0,12105	708,6	0,31785	708,8	0,50341	708,8	0,31748	709	-0,72687	709	0,33811	708,6	0,02849	708,6	0,349	708,6	0,12273	708,6	0,35405
	710,4	-0,50978	710,4	0,06198	709,7	-0,18601	709,7	0,11284	710,3	-102493	710,3	0,1866	710	-0,06366	710	0,26576	709,6	-0,26928	709,6	0,31599	709,8	0,28714	709,8	0,31561	710	-103339	710	0,33612	709,6	-0,37255	709,6	0,34694	709,6	-0,26537	709,6	0,35197
	711,4	-0,64201	711,4	0,06162	710,7	-0,07729	710,7	0,11219	711,3	-0,78318	711,3	0,1855	711	-0,03491	711	0,2642	710,6	-0,123	710,6	0,31413	710,8	0,39614	710,8	0,31376	711	-101672	711	0,33414	710,6	-0,29646	710,6	0,3449	710,6	-0,27803	710,6	0,34989
	712,4	-0,4548	712,4	0,06126	711,7	0,04851	711,7	0,11153	712,3	-0,76177	712,3	0,18442	712	-0,0163	712	0,26265	711,6	-0,08597	711,6	0,31228	711,8	0,57179	711,8	0,31191	712	-0,56891	712	0,33218	711,6	-0,18729	711,6	0,34287	711,6	0,01486	711,6	0,34784
	713,4	-0,44627	713,4	0,06091	712,7	0,02268	712,7	0,11088	713,3	-0,54173	713,3	0,18334	713	0,14459	713	0,26111	712,6	-0,01052	712,6	0,31044	712,8	0,58468	712,8	0,31008	713	-0,58807	713	0,33022	712,6	-0,12856	712,6	0,34085	712,6	0,13096	712,6	0,34579
	714,4	-0,52898	714,4	0,06055	713,7	0,04123	713,7	0,11023	714,3	-0,75095	714,3	0,18226	714	-0,01929	714	0,25957	713,6	0,11871	713,6	0,30862	713,8	0,66873	713,8	0,30826	714	-0,8894	714	0,32828	713,6	0,05852	713,6	0,33885	713,6	0,06597	713,6	0,34375
	715,4	-0,46736	715,4	0,0602	714,7	-0,08616	714,7	0,10959	715,3	-0,65652	715,3	0,1812	715	-0,05237	715	0,25805	714,6	0,06636	714,6	0,30681	714,8	0,75901	714,8	0,30644	715	-0,76428	715	0,32635	714,6	-0,12432	714,6	0,33685	714,6	0,05928	714,6	0,34173
	716,4	-0,6224	716,4	0,05985	715,7	-0,09932	715,7	0,10895	716,3	-0,71172	716,3	0,18014	716	-0,0882	716	0,25654	715,6	-0,05582	715,6	0,305	715,8	0,61513	715,8	0,30464	716	-0,82794	716	0,32443	715,6	-0,22355	715,6	0,33487	715,6	0,26767	715,6	0,33972
	717,4	-0,56372	717,4	0,0595	716,7	-0,12317	716,7	0,10831	717,3	-0,84155	717,3	0,17908	717	-0,08862	717	0,25503	716,6	-0,25122	716,6	0,30321	716,8	0,46497	716,8	0,30285	717	-0,82874	717	0,32252	716,6	-0,172	716,6	0,3329	716,6	-0,17737	716,6	0,33772
	718,4	-0,38245	718,4	0,05915	717,7	-0,0144	717,7	0,10768	718,3	-0,85669	718,3	0,17803	718	-0,09583	718	0,25353	717,6	-0,04114	717,6	0,30143	717,8	0,48682	717,8	0,30107	718	-0,9906	718	0,32062	717,6	-0,21582	717,6	0,33094	717,6	-0,15796	717,6	0,33573
	719,4	-0,60433	719,4	0,0588	718,7	0,14275	718,7	0,10705	719,3	-0,84197	719,3	0,17699	719	-0,23456	719	0,25204	718,6	-0,15592	718,6	0,29966	718,8	0,5254	718,8	0,2993	719	-0,85077	719	0,31874	718,6	-0,35368	718,6	0,329	718,6	-0,1442	718,6	0,33376
	720,4	-0,57866	720,4	0,05846	719,7	-0,06204	719,7	0,10642	720,3	-0,98594	720,3	0,17595	720	-0,25012	720	0,25057	719,6	-0,25813	719,6	0,29789	719,8	0,37893	719,8	0,29754	720	-0,88745	720	0,31686	719,6	-0,07649	719,6	0,32706	719,6	-0,28425	719,6	0,33179
	721,4	-0,77521	721,4	0,05812	720,7	-0,40894	720,7	0,1058	721,3	-0,84033	721,3	0,17492	721	-0,3681	721	0,2491	720,6	0,00751	720,6	0,29614	720,8	0,53876	720,8	0,29579	721	-1164	721	0,315	720,6	-0,17767	720,6	0,32514	720,6	-0,19208	720,6	0,32984
	722,4	-0,53181	722,4	0,05778	721,7	-0,26718	721,7	0,10518	722,3	-0,71768	722,3	0,1739	722	-0,4259	722	0,24763	721,6	-0,24212	721,6	0,2944	721,8	0,28244	721,8	0,29406	722	-107971	722	0,31315	721,6	-0,26605	721,6	0,32323	721,6	-0,36981	721,6	0,3279
	723,4	-0,39092	723,4	0,05744	722,7	0,046	722,7	0,10457	723,3	-0,69907	723,3	0,17288	723	-0,15088	723	0,24618	722,6	0,09746	722,6	0,29267	722,8	0,33779	722,8	0,29233	723	-0,83008	723	0,31131	722,6	-0,24287	722,6	0,32133	722,6	-0,0052	722,6	0,32597
	724,4	-0,44048	724,4	0,05711	723,7	0,13035	723,7	0,10396	724,3	-0,64634	724,3	0,17187	724	-0,04236	724	0,24474	723,6	-0,06233	723,6	0,29095	723,8	0,39212	723,8	0,29061	724	-0,82031	724	0,30948	723,6	0,07903	723,6	0,31944	723,6	-0,09358	723,6	0,32406
	725,4	-0,44999	725,4	0,05678	724,7	-0,21453	724,7	0,10335	725,3	-0,74556	725,3	0,17086	725	-0,26874	725	0,2433	724,6	-0,09738	724,6	0,28924	724,8	0,44066	724,8	0,2889	725	-0,91815	725	0,30766	724,6	-0,14633	724,6	0,31756	724,6	-0,09896	724,6	0,32215
	726,4	-0,69883	726,4	0,05645	725,7	-0,12883	725,7	0,10275	726,3	-0,62422	726,3	0,16986	726	-0,1449	726	0,24187	725,6	-0,08364	725,6	0,28755	725,8	0,42095	725,8	0,28721	726	-0,9209	726	0,30585	725,6	-0,03457	725,6	0,31569	725,6	-0,13638	725,6	0,32026
	727,4	-0,6029	727,4	0,05612	726,7	-0,08557	726,7	0,10215	727,3	-0,6012	727,3	0,16887	727	0,104	727	0,24045	726,6	-0,08033	726,6	0,28586	726,8	0,55505	726,8	0,28552	727	-0,87561	727	0,30405	726,6	-0,14722	726,6	0,31383	726,6	-0,21546	726,6	0,31837
	728,4	-0,50931	728,4	0,05579	727,7	-0,08293	727,7	0,10155	728,3	-0,78779	728,3	0,16788	728	-0,00189	728	0,23904	727,6	0,11234	727,6	0,28418	727,8	0,62535	727,8	0,28384	728	-0,74786	728	0,30226	727,6	-0,20455	727,6	0,31199	727,6	-0,2474	727,6	0,3165
	729,4	-0,51912	729,4	0,05546	728,7	0,06423	728,7	0,10096	729,3	-0,50417	729,3	0,1669	729	0,16589	729	0,23764	728,6	-0,20684	728,6	0,28251	728,8	0,56858	728,8	0,28217	729	-0,75122	729	0,30049	728,6	-0,11553	728,6	0,31015	728,6	-0,00212	728,6	0,31464
	730,4	-0,46494	730,4	0,05514	729,7	0,09749	729,7	0,10037	730,3	-0,61824	730,3	0,16592	730	0,17346	730	0,23625	729,6	-0,0375	729,6	0,28085	729,8	0,61174	729,8	0,28052	730	-0,7561	730	0,29872	729,6	-0,1708	729,6	0,30833	729,6	-0,02615	729,6	0,31279
	731,4	-0,22907	731,4	0,05482	730,7	-58.4126	730,7	0,09978	731,3	-0,60733	731,3	0,16495	731	0,14612	731	0,23486	730,6	-0,26409	730,6	0,2792	730,8	0,60276	730,8	0,27887	731	-0,90369	731	0,29697	730,6	-0,15008	730,6	0,30652	730,6	-0,17815	730,6	0,31095
	732,4	-0,33892	732,4	0,0545	731,7	0,04575	731,7	0,0992	732,3	-0,70908	732,3	0,16398	732	0,20459	732	0,23348	731,6	-0,02643	731,6	0,27756	731,8	0,6094	731,8	0,27723	732	-0,83752	732	0,29522	731,6	0,07928	731,6	0,30472	731,6	0,07428	731,6	0,30912
	733,4	-0,58754	733,4	0,05418	732,7	-0,33811	732,7	0,09862	733,3	-0,99624	733,3	0,16302	733	0,16437	733	0,23211	732,6	-0,10314	732,6	0,27593	732,8	0,4246	732,8	0,2756	733	-0,90155	733	0,29349	732,6	-0,33483	732,6	0,30293	732,6	-0,08043	732,6	0,30731
	734,4	-0,33871	734,4	0,05386	733,7	-0,29683	733,7	0,09804	734,3	-0,98601	734,3	0,16207	734	-0,21747	734	0,23075	733,6	-0,13761	733,6	0,27431	733,8	0,47291	733,8	0,27399	734	-0,92865	734	0,29176	733,6	-0,32829	733,6	0,30115	733,6	-0,10587	733,6	0,3055
	735,4	-0,4391	735,4	0,05355	734,7	-0,17454	734,7	0,09747	735,3	-0,86855	735,3	0,16112	735	0,04437	735	0,2294	734,6	-0,24889	734,6	0,2727	734,8	0,48978	734,8	0,27238	735	-0,89728	735	0,29005	734,6	-0,34581	734,6	0,29938	734,6	-0,09142	734,6	0,3037
	736,4	-0,33008	736,4	0,05324	735,7	-0,22266	735,7	0,0969	736,3	-0,72815	736,3	0,16018	736	0,13806	736	0,22806	735,6	-0,13135	735,6	0,2711	735,8	0,41418	735,8	0,27078	736	-0,96448	736	0,28834	735,6	-0,51502	735,6	0,29762	735,6	-0,19507	735,6	0,30192
	737,4	-0,49968	737,4	0,05293	736,7	-0,30325	736,7	0,09633	737,3	-0,70029	737,3	0,15924	737	0,02014	737	0,22672	736,6	-0,18404	736,6	0,2695	736,8	0,40835	736,8	0,26919	737	-0,8125	737	0,28665	736,6	-0,40755	736,6	0,29587	736,6	-0,40083	736,6	0,30014
	738,4	-0,58897	738,4	0,05262	737,7	-0,16033	737,7	0,09577	738,3	-0,81855	738,3	0,15831	738	-0,07068	738	0,22539	737,6	-0,21462	737,6	0,26792	737,8	0,52556	737,8	0,26761	738	-0,9408	738	0,28497	737,6	-0,17177	737,6	0,29413	737,6	-0,36391	737,6	0,29838
	739,4	-0,4264	739,4	0,05231	738,7	-0,22812	738,7	0,09521	739,3	-0,93277	739,3	0,15738	739	0,01288	739	0,22407	738,6	-0,20434	738,6	0,26635	738,8	0,56986	738,8	0,26604	739	-10213	739	0,28329	738,6	-0,50634	738,6	0,2924	738,6	-0,42297	738,6	0,29663
	740,4	-0,34007	740,4	0,05201	739,7	-0,14211	739,7	0,09466	740,3	-0,63291	740,3	0,15646	740	0,06232	740	0,22275	739,6	-0,19948	739,6	0,26479	739,8	0,39889	739,8	0,26447	740	-0,82538	740	0,28163	739,6	-0,30861	739,6	0,29068	739,6	-0,37062	739,6	0,29488
	741,4	-0,68094	741,4	0,0517	740,7	0,01237	740,7	0,0941	741,3	-0,8593	741,3	0,15555	741	-0,10718	741	0,22145	740,6	0,03275	740,6	0,26323	740,8	0,54634	740,8	0,26292	741	-0,79565	741	0,27997	740,6	-0,18637	740,6	0,28897	740,6	-0,00778	740,6	0,29315
	742,4	-0,78975	742,4	0,0514	741,7	-0,30027	741,7	0,09355	742,3	-104824	742,3	0,15464	742	-0,20935	742	0,22015	741,6	-0,40142	741,6	0,26169	741,8	0,34312	741,8	0,26138	742	-0,99512	742	0,27833	741,6	-0,59832	741,6	0,28728	741,6	-0,21978	741,6	0,29143
	743,4	-0,84795	743,4	0,0511	742,7	-0,43289	742,7	0,09301	743,3	-0,92844	743,3	0,15373	743	-0,22852	743	0,21886	742,6	-0,44514	742,6	0,26015	742,8	0,22854	742,8	0,25984	743	-0,99634	743	0,2767	742,6	-0,42525	742,6	0,28559	742,6	-0,37947	742,6	0,28972
	744,4	-0,5193	744,4	0,0508	743,7	-0,16221	743,7	0,09246	744,3	-0,87332	744,3	0,15283	744	-0,01141	744	0,21758	743,6	-0,25536	743,6	0,25862	743,8	0,36198	743,8	0,25832	744	-110431	744	0,27507	743,6	-0,04918	743,6	0,28391	743,6	-0,3308	743,6	0,28801
	745,4	-0,31963	745,4	0,05051	744,7	-0,34411	744,7	0,09192	745,3	-0,81421	745,3	0,15194	745	-0,04877	745	0,2163	744,6	-0,34113	744,6	0,2571	744,8	0,36859	744,8	0,2568	745	-10069	745	0,27345	744,6	-0,39545	744,6	0,28224	744,6	-0,30354	744,6	0,28632
	746,4	-0,83752	746,4	0,05021	745,7	-0,12589	745,7	0,09139	746,3	-101913	746,3	0,15105	746	-0,06342	746	0,21503	745,6	-0,19006	745,6	0,2556	745,8	0,63254	745,8	0,25529	746	-113556	746	0,27185	745,6	-0,13892	745,6	0,28059	745,6	-0,25879	745,6	0,28464
	747,4	-0,53904	747,4	0,04992	746,7	-0,42739	746,7	0,09085	747,3	-0,86985	747,3	0,15017	747	-0,12726	747	0,21377	746,6	-0,50563	746,6	0,2541	746,8	0,22079	746,8	0,2538	747	-135956	747	0,27025	746,6	-0,64125	746,6	0,27894	746,6	-0,73879	746,6	0,28297
	748,4	-0,35378	748,4	0,04963	747,7	-0,18708	747,7	0,09032	748,3	-0,89104	748,3	0,14929	748	-0,1394	748	0,21252	747,6	-0,22496	747,6	0,2526	747,8	0,2386	747,8	0,25231	748	-0,99439	748	0,26867	747,6	-0,37852	747,6	0,2773	747,6	-0,53123	747,6	0,28131
	749,4	-0,59064	749,4	0,04934	748,7	-0,03247	748,7	0,0898	749,3	-0,96362	749,3	0,14841	749	-0,02594	749	0,21127	748,6	-0,13494	748,6	0,25112	748,8	0,38727	748,8	0,25083	749	-0,95819	749	0,26709	748,6	-0,06231	748,6	0,27567	748,6	-0,13214	748,6	0,27965
	750,4	-0,58794	750,4	0,04905	749,7	-0,34353	749,7	0,08927	750,3	-0,93259	750,3	0,14755	750	0,11609	750	0,21003	749,6	-0,25349	749,6	0,24965	749,8	0,38845	749,8	0,24935	750	-131848	750	0,26552	749,6	-0,30635	749,6	0,27405	749,6	-0,36714	749,6	0,27801
	751,4	-0,72649	751,4	0,04877	750,7	-0,23257	750,7	0,08875	751,3	-0,89671	751,3	0,14668	751	-0,01257	751	0,2088	750,6	-0,21931	750,6	0,24818	750,8	0,0198	750,8	0,24789	751	-119641	751	0,26396	750,6	-0,3221	750,6	0,27244	750,6	-0,46931	750,6	0,27638
	752,4	-0,64302	752,4	0,04848	751,7	-0,21299	751,7	0,08823	752,3	-0,81033	752,3	0,14583	752	0,07434	752	0,20758	751,6	-0,29693	751,6	0,24673	751,8	0,27939	751,8	0,24644	752	-115955	752	0,26241	751,6	-0,26763	751,6	0,27084	751,6	-0,32073	751,6	0,27476
	753,4	-0,29216	753,4	0,0482	752,7	0,02073	752,7	0,08772	753,3	-0,83592	753,3	0,14497	753	0,14282	753	0,20636	752,6	-0,07906	752,6	0,24528	752,8	0,42666	752,8	0,24499	753	-0,948	753	0,26087	752,6	-0,07906	752,6	0,26925	752,6	-0,26497	752,6	0,27314
	754,4	-0,52477	754,4	0,04792	753,7	0,03733	753,7	0,0872	754,3	-0,73545	754,3	0,14412	754	0,00446	754	0,20515	753,6	-0,09803	753,6	0,24384	753,8	0,34591	753,8	0,24355	754	-108832	754	0,25934	753,6	-0,08021	753,6	0,26767	753,6	0,03246	753,6	0,27154
	755,4	-0,58179	755,4	0,04764	754,7	0,11743	754,7	0,08669	755,3	-0,82092	755,3	0,14328	755	0,06702	755	0,20395	754,6	-0,09264	754,6	0,24241	754,8	0,35645	754,8	0,24212	755	-110034	755	0,25782	754,6	-0,08215	754,6	0,2661	754,6	-0,26135	754,6	0,26994
	756,4	-0,19309	756,4	0,04736	755,7	-0,36614	755,7	0,08619	756,3	-0,87874	756,3	0,14244	756	-0,00769	756	0,20276	755,6	-0,24954	755,6	0,24099	755,8	0,45293	755,8	0,2407	756	-12677	756	0,25631	755,6	-0,33755	755,6	0,26454	755,6	-0,64139	755,6	0,26836
	757,4	-0,61472	757,4	0,04708	756,7	-0,20806	756,7	0,08569	757,3	-0,98494	757,3	0,14161	757	0,07031	757	0,20157	756,6	-0,2842	756,6	0,23957	756,8	0,51152	756,8	0,23929	757	-104431	757	0,2548	756,6	-0,47878	756,6	0,26299	756,6	-0,24477	756,6	0,26678
	758,4	-0,45542	758,4	0,04681	757,7	-0,14006	757,7	0,08519	758,3	-0,73225	758,3	0,14078	758	0,32092	758	0,20039	757,6	-0,21316	757,6	0,23817	757,8	0,43657	757,8	0,23789	758	-0,93286	758	0,25331	757,6	-0,26797	757,6	0,26144	757,6	-0,0596	757,6	0,26522
	759,4	-0,51464	759,4	0,04654	758,7	-0,24502	758,7	0,08469	759,3	-0,6113	759,3	0,13996	759	0,03326	759	0,19921	758,6	-0,36329	758,6	0,23677	758,8	0,46237	758,8	0,23649	759	-10412	759	0,25182	758,6	-0,4087	758,6	0,25991	758,6	-0,20228	758,6	0,26366
	760,4	-0,73468	760,4	0,04627	759,7	-0,27576	759,7	0,08419	760,3	-0,96924	760,3	0,13914	760	-0,03693	760	0,19805	759,6	-0,38117	759,6	0,23538	759,8	0,04071	759,8	0,23511	760	-0,96405	760	0,25034	759,6	-0,4632	759,6	0,25838	759,6	-0,27057	759,6	0,26211
	761,4	-0,65214	761,4	0,046	760,7	-0,07744	760,7	0,0837	761,3	-0,96248	761,3	0,13833	761	0,08173	761	0,19689	760,6	-0,45626	760,6	0,234	760,8	-0,03566	760,8	0,23373	761	-118732	761	0,24887	760,6	-0,40743	760,6	0,25686	760,6	-0,29135	760,6	0,26057
	762,4	-0,62058	762,4	0,04573	761,7	-0,19744	761,7	0,08321	762,3	-0,92171	762,3	0,13752	762	-0,09619	762	0,19573	761,6	-0,56973	761,6	0,23263	761,8	0,24956	761,8	0,23236	762	-115149	762	0,24741	761,6	-0,38235	761,6	0,25536	761,6	-0,59744	761,6	0,25904
	763,4	-0,66073	763,4	0,04546	762,7	-0,06233	762,7	0,08273	763,3	-0,78911	763,3	0,13671	763	-0,08356	763	0,19459	762,6	-0,36551	762,6	0,23127	762,8	0,10133	762,8	0,23099	763	-103143	763	0,24596	762,6	-0,29679	762,6	0,25386	762,6	-0,41153	762,6	0,25752
	764,4	-0,37202	764,4	0,0452	763,7	-0,04172	763,7	0,08224	764,3	-100588	764,3	0,13591	764	0,10278	764	0,19345	763,6	-0,3687	763,6	0,22991	763,8	0,22227	763,8	0,22964	764	-108765	764	0,24452	763,6	-0,46868	763,6	0,25237	763,6	-0,24016	763,6	0,25601
	765,4	-0,63698	765,4	0,04493	764,7	-0,2346	764,7	0,08176	765,3	-124819	765,3	0,13512	765	-0,0202	765	0,19231	764,6	-0,1378	764,6	0,22856	764,8	0,15568	764,8	0,22829	765	-123419	765	0,24308	764,6	-0,52806	764,6	0,25089	764,6	-0,30846	764,6	0,25451
	766,4	-0,38512	766,4	0,04467	765,7	-0,31692	765,7	0,08129	766,3	-0,77879	766,3	0,13433	766	0,05988	766	0,19119	765,6	-0,60402	765,6	0,22722	765,8	0,26681	765,8	0,22695	766	-110138	766	0,24166	765,6	-0,57839	765,6	0,24942	765,6	-0,51772	765,6	0,25302
	767,4	-0,41953	767,4	0,04441	766,7	-0,11907	766,7	0,08081	767,3	-0,84846	767,3	0,13354	767	0,0575	767	0,19007	766,6	-0,31533	766,6	0,22589	766,8	0,49517	766,8	0,22562	767	-110022	767	0,24024	766,6	-0,45022	766,6	0,24795	766,6	-0,29031	766,6	0,25153
	768,4	-0,37946	768,4	0,04415	767,7	-0,17627	767,7	0,08034	768,3	-0,79675	768,3	0,13276	768	-0,05829	768	0,18895	767,6	-0,16864	767,6	0,22456	767,8	0,33893	767,8	0,2243	768	-0,93903	768	0,23883	767,6	-0,32575	767,6	0,2465	767,6	-0,37531	767,6	0,25005
	769,4	-0,57212	769,4	0,04389	768,7	-0,32183	768,7	0,07987	769,3	-113789	769,3	0,13199	769	-0,05542	769	0,18785	768,6	-0,05886	768,6	0,22325	768,8	0,37493	768,8	0,22298	769	-108142	769	0,23743	768,6	-0,18984	768,6	0,24505	768,6	-0,3456	768,6	0,24859
	770,4	-0,7566	770,4	0,04364	769,7	-0,63792	769,7	0,07941	770,3	-123037	770,3	0,13121	770	0,04437	770	0,18675	769,6	-0,35216	769,6	0,22194	769,8	0,50407	769,8	0,22168	770	-125775	770	0,23604	769,6	-0,62291	769,6	0,24361	769,6	-0,51073	769,6	0,24713
	771,4	-0,45811	771,4	0,04338	770,7	-0,38039	770,7	0,07894	771,3	-0,75401	771,3	0,13045	771	0,00616	771	0,18565	770,6	-0,33693	770,6	0,22064	770,8	0,41415	770,8	0,22038	771	-0,91876	771	0,23465	770,6	-0,46755	770,6	0,24218	770,6	-0,68935	770,6	0,24568
	772,4	-0,52791	772,4	0,04313	771,7	-0,10679	771,7	0,07848	772,3	-0,9092	772,3	0,12969	772	0,12195	772	0,18457	771,6	-0,32353	771,6	0,21934	771,8	0,49815	771,8	0,21909	772	-0,9397	772	0,23328	771,6	-0,40056	771,6	0,24076	771,6	-0,36687	771,6	0,24424
	773,4	-0,58402	773,4	0,04288	772,7	-0,21733	772,7	0,07802	773,3	-106562	773,3	0,12893	773	0,1535	773	0,18348	772,6	-0,33102	772,6	0,21806	772,8	0,25853	772,8	0,2178	773	-10694	773	0,23191	772,6	-0,37411	772,6	0,23935	772,6	-0,45834	772,6	0,2428
	774,4	-0,35506	774,4	0,04263	773,7	-0,52583	773,7	0,07757	774,3	-0,94719	774,3	0,12817	774	0,05963	774	0,18241	773,6	-0,31779	773,6	0,21678	773,8	0,00172	773,8	0,21652	774	-120624	774	0,23055	773,6	-0,37052	773,6	0,23795	773,6	-0,60099	773,6	0,24138
	775,4	-0,38662	775,4	0,04238	774,7	-0,04707	774,7	0,07711	775,3	-0,92168	775,3	0,12742	775	0,11243	775	0,18134	774,6	-0,14316	774,6	0,21551	774,8	0,51521	774,8	0,21526	775	-101526	775	0,22919	774,6	-0,30417	774,6	0,23655	774,6	-0,35447	774,6	0,23996
	776,4	-0,28607	776,4	0,04213	775,7	-0,03821	775,7	0,07666	776,3	-0,78919	776,3	0,12668	776	0,31171	776	0,18028	775,6	-0,11884	775,6	0,21425	775,8	0,22247	775,8	0,21399	776	-113617	776	0,22785	775,6	-0,13336	775,6	0,23516	775,6	-0,3133	775,6	0,23856
	777,4	-0,11863	777,4	0,04189	776,7	-0,12432	776,7	0,07622	777,3	-0,9405	777,3	0,12594	777	0,09106	777	0,17922	776,6	-0,11745	776,6	0,21299	776,8	0,44878	776,8	0,21274	777	-112952	777	0,22651	776,6	-0,29946	776,6	0,23378	776,6	-0,44277	776,6	0,23716
	778,4	-0,48162	778,4	0,04164	777,7	-0,1055	777,7	0,07577	778,3	-106955	778,3	0,1252	778	-0,07166	778	0,17818	777,6	-0,16694	777,6	0,21174	777,8	0,39749	777,8	0,21149	778	-122266	778	0,22519	777,6	-0,4842	777,6	0,23241	777,6	-0,35591	777,6	0,23577
	779,4	-0,44995	779,4	0,0414	778,7	-0,25232	778,7	0,07533	779,3	-10907	779,3	0,12447	779	-0,09839	779	0,17713	778,6	-0,27356	778,6	0,2105	778,8	0,0686	778,8	0,21025	779	-102942	779	0,22387	778,6	-0,526	778,6	0,23105	778,6	-0,65161	778,6	0,23438
	780,4	-0,64953	780,4	0,04116	779,7	-0,28823	779,7	0,07489	780,3	-0,96995	780,3	0,12374	780	-0,08917	780	0,1761	779,6	-0,38038	779,6	0,20927	779,8	0,32357	779,8	0,20902	780	-109918	780	0,22255	779,6	-0,47889	779,6	0,22969	779,6	-0,31312	779,6	0,23301
	781,4	-0,61541	781,4	0,04092	780,7	-0,24551	780,7	0,07445	781,3	-116355	781,3	0,12302	781	0,03906	781	0,17506	780,6	-0,4914	780,6	0,20804	780,8	0,20242	780,8	0,2078	781	-156079	781	0,22125	780,6	-0,51887	780,6	0,22835	780,6	-0,63044	780,6	0,23164
	782,4	-0,37756	782,4	0,04068	781,7	-0,33862	781,7	0,07402	782,3	-0,98792	782,3	0,1223	782	-0,00488	782	0,17404	781,6	-0,33192	781,6	0,20682	781,8	0,15869	781,8	0,20658	782	-135583	782	0,21995	781,6	-0,5254	781,6	0,22701	781,6	-0,54444	781,6	0,23028
	783,4	-0,29028	783,4	0,04044	782,7	-0,1355	782,7	0,07359	783,3	-0,80786	783,3	0,12159	783	0,14795	783	0,17302	782,6	-0,19739	782,6	0,20561	782,8	0,36694	782,8	0,20537	783	-116724	783	0,21866	782,6	-0,37244	782,6	0,22568	782,6	-0,4513	782,6	0,22893
	784,4	-0,35281	784,4	0,04021	783,7	-0,11006	783,7	0,07316	784,3	-0,7282	784,3	0,12087	784	0,1969	784	0,17201	783,6	-0,13181	783,6	0,2044	783,8	0,50178	783,8	0,20416	784	-0,85291	784	0,21738	783,6	-0,29087	783,6	0,22435	783,6	-0,37974	783,6	0,22759
	785,4	-0,59378	785,4	0,03997	784,7	-0,13863	784,7	0,07273	785,3	-115508	785,3	0,12017	785	0,03418	785	0,171	784,6	-0,23483	784,6	0,20321	784,8	0,32088	784,8	0,20297	785	-113049	785	0,21611	784,6	-0,39194	784,6	0,22304	784,6	-0,45981	784,6	0,22626
	786,4	-0,7137	786,4	0,03974	785,7	-0,38901	785,7	0,07231	786,3	-101919	786,3	0,11947	786	-0,2085	786	0,17	785,6	-0,5634	785,6	0,20202	785,8	-0,00369	785,8	0,20178	786	-102515	786	0,21484	785,6	-0,56585	785,6	0,22173	785,6	-0,78569	785,6	0,22493
	787,4	-0,50823	787,4	0,03951	786,7	-0,14651	786,7	0,07188	787,3	-109763	787,3	0,11877	787	-0,15173	787	0,169	786,6	-0,45405	786,6	0,20083	786,8	0,11697	786,8	0,2006	787	-12594	787	0,21358	786,6	-0,49556	786,6	0,22043	786,6	-0,56648	786,6	0,22361
	788,4	-0,55685	788,4	0,03928	787,7	-0,4106	787,7	0,07146	788,3	-112456	788,3	0,11807	788	-0,10187	788	0,16802	787,6	-0,62882	787,6	0,19966	787,8	0,35035	787,8	0,19942	788	-127399	788	0,21233	787,6	-0,54655	787,6	0,21914	787,6	-0,60856	787,6	0,2223
	789,4	-0,3493	789,4	0,03905	788,7	-0,42956	788,7	0,07105	789,3	-0,82434	789,3	0,11738	789	0,16962	789	0,16703	788,6	-0,27472	788,6	0,19849	788,8	0,37408	788,8	0,19825	789	-10307	789	0,21108	788,6	-0,31769	788,6	0,21785	788,6	-0,46796	788,6	0,221
	790,4	-0,48704	790,4	0,03882	789,7	-0,10649	789,7	0,07063	790,3	-0,97371	790,3	0,1167	790	0,2334	790	0,16605	789,6	-0,0967	789,6	0,19732	789,8	0,5429	789,8	0,19709	790	-124377	790	0,20985	789,6	-0,25418	789,6	0,21658	789,6	-0,48733	789,6	0,2197
	791,4	-0,5548	791,4	0,03859	790,7	-0,12173	790,7	0,07022	791,3	-101963	791,3	0,11602	791	0,05682	791	0,16508	790,6	-0,09034	790,6	0,19617	790,8	0,51596	790,8	0,19594	791	-138129	791	0,20862	790,6	-0,43604	790,6	0,21531	790,6	-0,36683	790,6	0,21841
	792,4	-0,40352	792,4	0,03837	791,7	-0,36436	791,7	0,06981	792,3	-110122	792,3	0,11534	792	-0,07459	792	0,16412	791,6	-0,34966	791,6	0,19502	791,8	0,41624	791,8	0,19479	792	-109631	792	0,20739	791,6	-0,27678	791,6	0,21405	791,6	-0,55046	791,6	0,21713
	793,4	-0,75178	793,4	0,03815	792,7	-0,21848	792,7	0,0694	793,3	-116421	793,3	0,11466	793	-0,32239	793	0,16316	792,6	-0,6884	792,6	0,19387	792,8	0,01719	792,8	0,19365	793	-143823	793	0,20618	792,6	-0,5877	792,6	0,21279	792,6	-0,71379	792,6	0,21586
	794,4	-0,92352	794,4	0,03792	793,7	-0,29602	793,7	0,069	794,3	-117627	794,3	0,11399	794	-0,18585	794	0,1622	793,6	-0,784	793,6	0,19274	793,8	-0,04352	793,8	0,19251	794	-146503	794	0,20497	793,6	-0,43964	793,6	0,21154	793,6	-0,76373	793,6	0,21459
	795,4	-0,73125	795,4	0,0377	794,7	-0,11599	794,7	0,0686	795,3	-122776	795,3	0,11333	795	-0,37805	795	0,16125	794,6	-0,57429	794,6	0,19161	794,8	0,07876	794,8	0,19139	795	-137402	795	0,20377	794,6	-0,53462	794,6	0,2103	794,6	-0,49616	794,6	0,21334
	796,4	-0,57493	796,4	0,03748	795,7	-0,15505	795,7	0,0682	796,3	-119383	796,3	0,11267	796	-0,1955	796	0,16031	795,6	-0,71047	795,6	0,19049	795,8	0,10946	795,8	0,19026	796	-121332	796	0,20258	795,6	-0,71718	795,6	0,20907	795,6	-0,76943	795,6	0,21209
	797,4	-0,61572	797,4	0,03726	796,7	-0,11401	796,7	0,0678	797,3	-0,92627	797,3	0,11201	797	-0,01672	797	0,15937	796,6	-0,47363	796,6	0,18937	796,8	0,24548	796,8	0,18915	797	-108264	797	0,20139	796,6	-0,35254	796,6	0,20785	796,6	-0,39002	796,6	0,21084
	798,4	-0,65832	798,4	0,03705	797,7	-0,05374	797,7	0,0674	798,3	-100241	798,3	0,11135	798	-0,0943	798	0,15844	797,6	-0,25245	797,6	0,18826	797,8	0,30942	797,8	0,18804	798	-110004	798	0,20021	797,6	-0,18372	797,6	0,20663	797,6	-0,21717	797,6	0,20961
	799,4	-0,6644	799,4	0,03683	798,7	-0,19353	798,7	0,06701	799,3	-103462	799,3	0,1107	799	-0,14929	799	0,15751	798,6	-0,55679	798,6	0,18716	798,8	0,03386	798,8	0,18694	799	-125854	799	0,19904	798,6	-0,68704	798,6	0,20542	798,6	-0,51858	798,6	0,20838
	800,4	-0,71162	800,4	0,03662	799,7	-0,06846	799,7	0,06662	800,3	-129946	800,3	0,11005	800	-0,1665	800	0,15659	799,6	-0,40337	799,6	0,18606	799,8	0,20896	799,8	0,18585	800	-121985	800	0,19787	799,6	-0,47331	799,6	0,20421	799,6	-0,49626	799,6	0,20716
	801,4	-0,95978	801,4	0,0364	800,7	0,0166	800,7	0,06623	801,3	-10813	801,3	0,10941	801	-0,21967	801	0,15567	800,6	-0,2879	800,6	0,18497	800,8	0,29999	800,8	0,18476	801	-114288	801	0,19671	800,6	-0,33722	800,6	0,20302	800,6	-0,4516	800,6	0,20594
	802,4	-0,63124	802,4	0,03619	801,7	-0,29682	801,7	0,06584	802,3	-111993	802,3	0,10877	802	-0,23059	802	0,15476	801,6	-0,39976	801,6	0,18389	801,8	0,19904	801,8	0,18368	802	-132971	802	0,19556	801,6	-0,44432	801,6	0,20183	801,6	-0,67113	801,6	0,20474
	803,4	-0,61128	803,4	0,03598	802,7	-0,01853	802,7	0,06546	803,3	-114236	803,3	0,10814	803	-0,29858	803	0,15386	802,6	-0,27287	802,6	0,18281	802,8	0,22642	802,8	0,1826	803	-111792	803	0,19441	802,6	-0,22685	802,6	0,20064	802,6	-0,52873	802,6	0,20354
	804,4	-0,85099	804,4	0,03577	803,7	-0,14226	803,7	0,06508	804,3	-105342	804,3	0,10751	804	-0,21967	804	0,15296	803,6	-0,30941	803,6	0,18174	803,8	0,25841	803,8	0,18153	804	-136139	804	0,19327	803,6	-0,14498	803,6	0,19947	803,6	-0,43197	803,6	0,20234
	805,4	-0,92141	805,4	0,03556	804,7	-0,22993	804,7	0,0647	805,3	-105449	805,3	0,10688	805	-0,32288	805	0,15206	804,6	-0,64012	804,6	0,18068	804,8	0,25691	804,8	0,18047	805	-111951	805	0,19214	804,6	-0,37571	804,6	0,1983	804,6	-0,43186	804,6	0,20116
	806,4	-0,70957	806,4	0,03535	805,7	-0,21123	805,7	0,06432	806,3	-0,97895	806,3	0,10625	806	-0,39978	806	0,15117	805,6	-0,47292	805,6	0,17962	805,8	0,30315	805,8	0,17941	806	-125195	806	0,19102	805,6	-0,22658	805,6	0,19714	805,6	-0,38308	805,6	0,19998
	807,4	-0,63402	807,4	0,03515	806,7	-0,20388	806,7	0,06394	807,3	-0,91612	807,3	0,10563	807	-0,22028	807	0,15029	806,6	-0,45363	806,6	0,17857	806,8	0,2159	806,8	0,17836	807	-114557	807	0,1899	806,6	-0,183	806,6	0,19598	806,6	-0,61134	806,6	0,19881
	808,4	-0,73317	808,4	0,03494	807,7	-0,01707	807,7	0,06357	808,3	-138186	808,3	0,10501	808	0,0235	808	0,14941	807,6	-0,38585	807,6	0,17752	807,8	0,18485	807,8	0,17732	808	-128424	808	0,18878	807,6	-0,35863	807,6	0,19484	807,6	-0,58507	807,6	0,19764
	809,4	-0,49616	809,4	0,03474	808,7	-0,22876	808,7	0,0632	809,3	-100134	809,3	0,1044	809	-54.9316	809	0,14853	808,6	-0,35248	808,6	0,17648	808,8	0,04572	808,8	0,17628	809	-128363	809	0,18768	808,6	-0,28338	808,6	0,19369	808,6	-0,58722	808,6	0,19649
	810,4	-0,58689	810,4	0,03454	809,7	-0,07756	809,7	0,06283	810,3	-0,89864	810,3	0,10379	810	0,00977	810	0,14766	809,6	-0,52701	809,6	0,17545	809,8	0,0645	809,8	0,17525	810	-129785	810	0,18658	809,6	-0,33487	809,6	0,19256	809,6	-0,57144	809,6	0,19533
	811,4	-0,26876	811,4	0,03434	810,7	-0,05086	810,7	0,06246	811,3	-103081	811,3	0,10319	811	-0,29132	811	0,1468	810,6	-0,44352	810,6	0,17442	810,8	0,26723	810,8	0,17422	811	-117877	811	0,18549	810,6	-0,29752	810,6	0,19143	810,6	-0,37675	810,6	0,19419
	812,4	-0,41061	812,4	0,03413	811,7	-0,27864	811,7	0,0621	812,3	-0,92302	812,3	0,10258	812	-0,36993	812	0,14594	811,6	-0,38541	811,6	0,1734	811,8	0,32887	811,8	0,1732	812	-104706	812	0,1844	811,6	-0,10111	811,6	0,19031	811,6	-0,56742	811,6	0,19305
	813,4	-0,84716	813,4	0,03394	812,7	-0,18081	812,7	0,06174	813,3	-120371	813,3	0,10198	813	-0,21674	813	0,14509	812,6	-0,39283	812,6	0,17239	812,8	-0,01078	812,8	0,17219	813	-11701	813	0,18332	812,6	-0,37306	812,6	0,1892	812,6	-0,62489	812,6	0,19192
	814,4	-0,53812	814,4	0,03374	813,7	-0,15495	813,7	0,06138	814,3	-0,9587	814,3	0,10139	814	-0,03632	814	0,14424	813,6	-0,58383	813,6	0,17138	813,8	0,32481	813,8	0,17118	814	-10401	814	0,18225	813,6	-0,53122	813,6	0,18809	813,6	-0,59165	813,6	0,1908
	815,4	-0,76573	815,4	0,03354	814,7	-0,01544	814,7	0,06102	815,3	-100886	815,3	0,1008	815	-0,08154	815	0,1434	814,6	-0,22621	814,6	0,17038	814,8	0,51422	814,8	0,17018	815	-106702	815	0,18118	814,6	-0,28676	814,6	0,18699	814,6	-0,15077	814,6	0,18968
	816,4	-0,69027	816,4	0,03335	815,7	-0,32441	815,7	0,06066	816,3	-10263	816,3	0,10021	816	-0,28998	816	0,14256	815,6	-0,73051	815,6	0,16938	815,8	-0,02037	815,8	0,16918	816	-117499	816	0,18012	815,6	-0,65409	815,6	0,18589	815,6	-0,54533	815,6	0,18857
	817,4	-0,63313	817,4	0,03315	816,7	-0,45517	816,7	0,06031	817,3	-110611	817,3	0,09962	817	-0,29382	817	0,14172	816,6	-0,53179	816,6	0,16839	816,8	0,19919	816,8	0,16819	817	-11449	817	0,17906	816,6	-0,67681	816,6	0,1848	816,6	-0,57366	816,6	0,18746
	818,4	-0,47602	818,4	0,03296	817,7	-0,15467	817,7	0,05996	818,3	-0,9751	818,3	0,09904	818	-0,04901	818	0,14089	817,6	-0,26361	817,6	0,1674	817,8	0,19733	817,8	0,16721	818	-116095	818	0,17802	817,6	-0,38165	817,6	0,18372	817,6	-0,24871	817,6	0,18637
	819,4	-0,83607	819,4	0,03277	818,7	-0,35789	818,7	0,05961	819,3	-0,94534	819,3	0,09846	819	-0,31952	819	0,14007	818,6	-0,47423	818,6	0,16642	818,8	0,07096	818,8	0,16623	819	-128143	819	0,17697	818,6	-0,48058	818,6	0,18264	818,6	-0,24914	818,6	0,18528
	820,4	-0,74701	820,4	0,03258	819,7	-0,25427	819,7	0,05926	820,3	-0,98914	820,3	0,09789	820	-0,32929	820	0,13925	819,6	-0,42194	819,6	0,16545	819,8	0,06085	819,8	0,16525	820	-129279	820	0,17594	819,6	-0,62787	819,6	0,18157	819,6	-0,50714	819,6	0,18419
	821,4	-0,5457	821,4	0,03239	820,7	-0,16836	820,7	0,05891	821,3	-0,9376	821,3	0,09731	821	-0,24841	821	0,13844	820,6	-0,33845	820,6	0,16448	820,8	0,06387	820,8	0,16429	821	-111743	821	0,17491	820,6	-0,30525	820,6	0,18051	820,6	-0,50874	820,6	0,18311
	822,4	-0,76249	822,4	0,0322	821,7	-0,4063	821,7	0,05857	822,3	-0,90535	822,3	0,09675	822	-0,17218	822	0,13763	821,6	-0,55794	821,6	0,16352	821,8	-0,07301	821,8	0,16332	822	-127679	822	0,17388	821,6	-0,43893	821,6	0,17945	821,6	-0,60641	821,6	0,18204
	823,4	-0,79504	823,4	0,03201	822,7	-0,38696	822,7	0,05823	823,3	-115845	823,3	0,09618	823	-0,20313	823	0,13682	822,6	-0,58911	822,6	0,16256	822,8	0,00207	822,8	0,16237	823	-131897	823	0,17287	822,6	-0,73023	822,6	0,1784	822,6	-0,69422	822,6	0,18097
	824,4	-0,52867	824,4	0,03182	823,7	-0,22439	823,7	0,05789	824,3	-131052	824,3	0,09562	824	-0,38178	824	0,13602	823,6	-0,30507	823,6	0,16161	823,8	0,05099	823,8	0,16142	824	-126215	824	0,17185	823,6	-0,39662	823,6	0,17736	823,6	-0,50587	823,6	0,17991
	825,4	-0,57594	825,4	0,03164	824,7	-0,28354	824,7	0,05755	825,3	-108963	825,3	0,09506	825	-0,26263	825	0,13523	824,6	-0,33288	824,6	0,16066	824,8	0,18668	824,8	0,16047	825	-11828	825	0,17085	824,6	-0,56029	824,6	0,17632	824,6	-0,69189	824,6	0,17886
	826,4	-0,57545	826,4	0,03145	825,7	-0,36472	825,7	0,05722	826,3	-111929	826,3	0,0945	826	-0,48956	826	0,13444	825,6	-0,63878	825,6	0,15972	825,8	0,14445	825,8	0,15954	826	-116217	826	0,16985	825,6	-0,44859	825,6	0,17529	825,6	-0,61876	825,6	0,17781
	827,4	-0,63687	827,4	0,03127	826,7	-0,31148	826,7	0,05688	827,3	-121001	827,3	0,09395	827	-0,40857	827	0,13365	826,6	-0,52463	826,6	0,15879	826,8	0,21577	826,8	0,1586	827	-139941	827	0,16885	826,6	-0,43918	826,6	0,17426	826,6	-0,70041	826,6	0,17677
	828,4	-0,78162	828,4	0,03109	827,7	-0,27637	827,7	0,05655	828,3	-135022	828,3	0,0934	828	-0,56226	828	0,13287	827,6	-0,59009	827,6	0,15786	827,8	-0,11304	827,8	0,15767	828	-148279	828	0,16786	827,6	-0,65308	827,6	0,17324	827,6	-0,90649	827,6	0,17574
	829,4	-0,49612	829,4	0,03091	828,7	-0,41487	828,7	0,05622	829,3	-0,94768	829,3	0,09286	829	-0,55798	829	0,13209	828,6	-0,71299	828,6	0,15693	828,8	0,05476	828,8	0,15675	829	-130945	829	0,16688	828,6	-0,61082	828,6	0,17223	828,6	-0,71494	828,6	0,17471
	830,4	-0,59621	830,4	0,03073	829,7	-0,37947	829,7	0,05589	830,3	-108196	830,3	0,09232	830	-0,27185	830	0,13132	829,6	-0,43052	829,6	0,15602	829,8	0,13398	829,8	0,15583	830	-138623	830	0,16591	829,6	-0,32285	829,6	0,17122	829,6	-0,53562	829,6	0,17368
	831,4	-0,83167	831,4	0,03055	830,7	-0,25818	830,7	0,05557	831,3	-135168	831,3	0,09178	831	-0,30737	831	0,13055	830,6	-0,53918	830,6	0,1551	830,8	0,22754	830,8	0,15492	831	-131665	831	0,16493	830,6	-0,44043	830,6	0,17022	830,6	-0,84033	830,6	0,17267
	832,4	-0,82637	832,4	0,03037	831,7	-0,35459	831,7	0,05524	832,3	-11813	832,3	0,09124	832	-0,35559	832	0,12979	831,6	-0,61626	831,6	0,1542	831,8	-0,11746	831,8	0,15402	832	-131995	832	0,16397	831,6	-0,55352	831,6	0,16922	831,6	-0,88701	831,6	0,17166
	833,4	-0,50725	833,4	0,03019	832,7	-0,31484	832,7	0,05492	833,3	-0,90977	833,3	0,09071	833	-0,29334	833	0,12903	832,6	-0,71822	832,6	0,15329	832,8	-0,02427	832,8	0,15311	833	-135876	833	0,16301	832,6	-0,56331	832,6	0,16823	832,6	-101509	832,6	0,17065
	834,4	-0,57953	834,4	0,03002	833,7	-0,00208	833,7	0,0546	834,3	-109131	834,3	0,09018	834	-0,23138	834	0,12828	833,6	-0,75384	833,6	0,1524	833,8	0,20258	833,8	0,15222	834	-133636	834	0,16206	833,6	-0,39227	833,6	0,16725	833,6	-0,67889	833,6	0,16965
	835,4	-0,7284	835,4	0,02984	834,7	-0,18469	834,7	0,05428	835,3	-120312	835,3	0,08965	835	-0,36926	835	0,12753	834,6	-0,58044	834,6	0,15151	834,8	0,12781	834,8	0,15133	835	-124878	835	0,16111	834,6	-0,62427	834,6	0,16627	834,6	-0,60107	834,6	0,16866
	836,4	-0,56062	836,4	0,02967	835,7	-0,4935	835,7	0,05396	836,3	-120645	836,3	0,08913	836	-0,42847	836	0,12678	835,6	-0,74529	835,6	0,15062	835,8	0,03806	835,8	0,15044	836	-13064	836	0,16016	835,6	-0,57818	835,6	0,16529	835,6	-0,88982	835,6	0,16767
	837,4	-0,62299	837,4	0,02949	836,7	-0,2926	836,7	0,05365	837,3	-130151	837,3	0,08861	837	-0,36676	837	0,12604	836,6	-0,6712	836,6	0,14974	836,8	-0,08783	836,8	0,14956	837	-119122	837	0,15923	836,6	-0,67523	836,6	0,16433	836,6	-0,82159	836,6	0,16669
	838,4	-0,2572	838,4	0,02932	837,7	-0,13818	837,7	0,05334	838,3	-104968	838,3	0,08809	838	-0,45715	838	0,1253	837,6	-0,64136	837,6	0,14886	837,8	0,20947	837,8	0,14869	838	-121326	838	0,1583	837,6	-0,57618	837,6	0,16336	837,6	-0,58313	837,6	0,16572
	839,4	-0,44549	839,4	0,02915	838,7	-0,08706	838,7	0,05303	839,3	-109763	839,3	0,08758	839	-0,46948	839	0,12457	838,6	-0,5019	838,6	0,14799	838,8	0,18948	838,8	0,14782	839	-124939	839	0,15737	838,6	-0,26057	838,6	0,16241	838,6	-0,52522	838,6	0,16475
	840,4	-0,79456	840,4	0,02898	839,7	-0,40979	839,7	0,05272	840,3	-12528	840,3	0,08707	840	-0,39783	840	0,12384	839,6	-0,5111	839,6	0,14713	839,8	0,04859	839,8	0,14695	840	-141724	840	0,15645	839,6	-0,708	839,6	0,16146	839,6	-0,6372	839,6	0,16378
	841,4	-0,36956	841,4	0,02881	840,7	-0,0957	840,7	0,05241	841,3	-0,91248	841,3	0,08656	841	-0,33295	841	0,12312	840,6	-0,70063	840,6	0,14627	840,8	0,02008	840,8	0,14609	841	-125397	841	0,15553	840,6	-0,73811	840,6	0,16051	840,6	-0,7884	840,6	0,16282
	842,4	-0,73918	842,4	0,02864	841,7	-0,23553	841,7	0,0521	842,3	-10821	842,3	0,08605	842	-0,13898	842	0,1224	841,6	-0,60042	841,6	0,14541	841,8	0,17443	841,8	0,14524	842	-108807	842	0,15462	841,6	-0,28878	841,6	0,15957	841,6	-0,64071	841,6	0,16187
	843,4	-0,50227	843,4	0,02848	842,7	-0,61533	842,7	0,0518	843,3	-114639	843,3	0,08555	843	-0,45703	843	0,12168	842,6	-0,742	842,6	0,14456	842,8	0,09214	842,8	0,14439	843	-108105	843	0,15372	842,6	-0,68194	842,6	0,15864	842,6	-0,87359	842,6	0,16092
	844,4	-0,44232	844,4	0,02831	843,7	-0,14966	843,7	0,0515	844,3	-0,86511	844,3	0,08505	844	-0,17975	844	0,12097	843,6	-0,4632	843,6	0,14371	843,8	0,18268	843,8	0,14355	844	-104291	844	0,15282	843,6	-0,39459	843,6	0,15771	843,6	-0,49323	843,6	0,15998
	845,4	-0,71697	845,4	0,02815	844,7	-0,15506	844,7	0,0512	845,3	-0,90195	845,3	0,08455	845	-0,22888	845	0,12026	844,6	-0,53974	844,6	0,14287	844,8	0,19802	844,8	0,14271	845	-122791	845	0,15192	844,6	-0,47261	844,6	0,15679	844,6	-0,46284	844,6	0,15905
	846,4	-0,5062	846,4	0,02798	845,7	-0,20842	845,7	0,0509	846,3	-10323	846,3	0,08406	846	-0,1842	846	0,11956	845,6	-0,52566	845,6	0,14204	845,8	0,00579	845,8	0,14187	846	-105591	846	0,15104	845,6	-0,51834	845,6	0,15587	845,6	-0,50491	845,6	0,15811
	847,4	-0,533	847,4	0,02782	846,7	-0,06499	846,7	0,0506	847,3	-0,96553	847,3	0,08357	847	-0,35248	847	0,11886	846,6	-0,44296	846,6	0,14121	846,8	0,15648	846,8	0,14104	847	-133368	847	0,15015	846,6	-0,38095	846,6	0,15496	846,6	-0,60385	846,6	0,15719
	848,4	-0,56135	848,4	0,02766	847,7	-0,04831	847,7	0,05031	848,3	-111355	848,3	0,08308	848	-0,32446	848	0,11817	847,6	-0,35808	847,6	0,14038	847,8	0,18027	847,8	0,14022	848	-128406	848	0,14927	847,6	-0,66717	847,6	0,15405	847,6	-0,51433	847,6	0,15627
	849,4	-0,50441	849,4	0,0275	848,7	-0,21556	848,7	0,05001	849,3	-122951	849,3	0,0826	849	-0,16693	849	0,11748	848,6	-0,72117	848,6	0,13956	848,8	0,08036	848,8	0,1394	849	-120392	849	0,1484	848,6	-0,33616	848,6	0,15315	848,6	-0,5786	848,6	0,15536
	850,4	-0,45701	850,4	0,02734	849,7	-0,23806	849,7	0,04972	850,3	-0,99644	850,3	0,08211	850	-0,41986	850	0,11679	849,6	-0,58693	849,6	0,13874	849,8	0,04024	849,8	0,13858	850	-12912	850	0,14753	849,6	-0,53627	849,6	0,15226	849,6	-0,77907	849,6	0,15445
	851,4	-0,48085	851,4	0,02718	850,7	-0,16221	850,7	0,04943	851,3	-0,85159	851,3	0,08163	851	-0,41974	851	0,11611	850,6	-0,41503	850,6	0,13793	850,8	0,16373	850,8	0,13777	851	-117194	851	0,14667	850,6	-0,46117	850,6	0,15136	850,6	-0,64708	850,6	0,15354
	852,4	-0,30079	852,4	0,02702	851,7	-0,12131	851,7	0,04914	852,3	-112356	852,3	0,08116	852	-0,36066	852	0,11543	851,6	-0,66759	851,6	0,13713	851,8	0,22306	851,8	0,13696	852	-106671	852	0,14581	851,6	-0,37157	851,6	0,15048	851,6	-0,51989	851,6	0,15264
	853,4	-0,50324	853,4	0,02686	852,7	-0,02222	852,7	0,04886	853,3	-108679	853,3	0,08068	853	-0,15155	853	0,11476	852,6	-0,43011	852,6	0,13632	852,8	0,05573	852,8	0,13616	853	-125873	853	0,14496	852,6	-0,52435	852,6	0,1496	852,6	-0,44611	852,6	0,15175
	854,4	-0,50698	854,4	0,0267	853,7	0,09429	853,7	0,04857	854,3	-0,77569	854,3	0,08021	854	-0,42676	854	0,11408	853,6	-0,62718	853,6	0,13553	853,8	0,14399	853,8	0,13537	854	-118359	854	0,14411	853,6	-0,54246	853,6	0,14872	853,6	-0,57713	853,6	0,15086
	855,4	-0,5302	855,4	0,02655	854,7	0,12168	854,7	0,04829	855,3	-0,99277	855,3	0,07974	855	-0,31055	855	0,11342	854,6	-0,52119	854,6	0,13473	854,8	0,19729	854,8	0,13458	855	-111267	855	0,14327	854,6	-0,34968	854,6	0,14785	854,6	-0,46137	854,6	0,14998
	856,4	-0,51839	856,4	0,02639	855,7	-0,15998	855,7	0,04801	856,3	-100176	856,3	0,07928	856	-0,36261	856	0,11276	855,6	-0,356	855,6	0,13395	855,8	0,084	855,8	0,13379	856	-116876	856	0,14243	855,6	-0,45487	855,6	0,14699	855,6	-0,68058	855,6	0,1491
	857,4	-0,50573	857,4	0,02624	856,7	0,00168	856,7	0,04773	857,3	-0,95603	857,3	0,07882	857	-0,39606	857	0,1121	856,6	-0,62294	856,6	0,13316	856,8	-0,02872	856,8	0,13301	857	-139349	857	0,1416	856,6	-0,48353	856,6	0,14613	856,6	-0,64479	856,6	0,14823
	858,4	-0,5776	858,4	0,02609	857,7	-0,04011	857,7	0,04745	858,3	-100444	858,3	0,07836	858	-0,45209	858	0,11144	857,6	-0,73856	857,6	0,13238	857,8	-0,04051	857,8	0,13223	858	-129254	858	0,14077	857,6	-0,29142	857,6	0,14527	857,6	-0,66275	857,6	0,14736
	859,4	-0,76653	859,4	0,02593	858,7	-0,20523	858,7	0,04717	859,3	-129954	859,3	0,0779	859	-0,4115	859	0,11079	858,6	-0,74727	858,6	0,13161	858,8	-0,09897	858,8	0,13146	859	-145239	859	0,13995	858,6	-0,81379	858,6	0,14442	858,6	-0,86641	858,6	0,1465
	860,4	-0,97542	860,4	0,02578	859,7	-0,40305	859,7	0,0469	860,3	-0,88711	860,3	0,07744	860	-0,60559	860	0,11014	859,6	-0,76262	859,6	0,13084	859,8	-0,10061	859,8	0,13069	860	-139722	860	0,13913	859,6	-0,77129	859,6	0,14358	859,6	-0,96917	859,6	0,14565
	861,4	-0,53823	861,4	0,02563	860,7	-0,12373	860,7	0,04662	861,3	-10617	861,3	0,07699	861	-0,19055	861	0,1095	860,6	-0,83873	860,6	0,13008	860,8	-0,00286	860,8	0,12992	861	-143103	861	0,13831	860,6	-0,68101	860,6	0,14274	860,6	-0,87474	860,6	0,14479
	862,4	-0,95762	862,4	0,02548	861,7	-0,36284	861,7	0,04635	862,3	-119258	862,3	0,07654	862	-0,3905	862	0,10886	861,6	-0,76626	861,6	0,12932	861,8	-0,06135	861,8	0,12916	862	-122668	862	0,1375	861,6	-0,45656	861,6	0,14191	861,6	-0,4761	861,6	0,14395
	863,4	-0,65691	863,4	0,02534	862,7	-0,3467	862,7	0,04608	863,3	-111155	863,3	0,0761	863	-0,56494	863	0,10822	862,6	-0,69783	862,6	0,12856	862,8	-0,12193	862,8	0,12841	863	-127893	863	0,1367	862,6	-0,82527	862,6	0,14108	862,6	-0,4803	862,6	0,1431
	864,4	-0,72053	864,4	0,02519	863,7	-0,19016	863,7	0,04581	864,3	-100393	864,3	0,07565	864	0,00305	864	0,10759	863,6	-0,62847	863,6	0,12781	863,8	-0,12844	863,8	0,12766	864	-14613	864	0,1359	863,6	-0,77337	863,6	0,14025	863,6	-0,52764	863,6	0,14227
	865,4	-0,54345	865,4	0,02504	864,7	-0,20632	864,7	0,04554	865,3	-0,97642	865,3	0,07521	865	-0,31891	865	0,10696	864,6	-0,71791	864,6	0,12706	864,8	-0,14274	864,8	0,12691	865	-135699	865	0,13511	864,6	-0,79689	864,6	0,13943	864,6	-0,65651	864,6	0,14144
	866,4	-0,7912	866,4	0,02489	865,7	-0,14307	865,7	0,04528	866,3	-11604	866,3	0,07477	866	-0,29034	866	0,10634	865,6	-0,80816	865,6	0,12632	865,8	-0,01422	865,8	0,12617	866	-116522	866	0,13432	865,6	-0,70746	865,6	0,13861	865,6	-0,54059	865,6	0,14061
	867,4	-0,58437	867,4	0,02475	866,7	-0,3105	866,7	0,04502	867,3	-0,96453	867,3	0,07433	867	-0,32996	867	0,10572	866,6	-0,88255	866,6	0,12558	866,8	-0,04851	866,8	0,12543	867	-138147	867	0,13353	866,6	-0,85325	866,6	0,1378	866,6	-0,49925	866,6	0,13979
	868,4	-0,74587	868,4	0,02461	867,7	-0,07209	867,7	0,04475	868,3	-0,93218	868,3	0,0739	868	-0,19434	868	0,1051	867,6	-0,68602	867,6	0,12485	867,8	-0,07073	867,8	0,1247	868	-127222	868	0,13275	867,6	-0,74742	867,6	0,137	867,6	-0,71129	867,6	0,13897
	869,4	-0,56739	869,4	0,02446	868,7	-0,00647	868,7	0,04449	869,3	-0,88501	869,3	0,07347	869	-0,13672	869	0,10449	868,6	-0,7384	868,6	0,12412	868,8	0,10706	868,8	0,12397	869	-0,82251	869	0,13197	868,6	-0,42822	868,6	0,1362	868,6	-0,43445	868,6	0,13816
	870,4	-0,70095	870,4	0,02432	869,7	-0,06502	869,7	0,04423	870,3	-0,9417	870,3	0,07304	870	-0,1051	870	0,10387	869,6	-0,65159	869,6	0,12339	869,8	0,31294	869,8	0,12325	870	-110693	870	0,1312	869,6	-0,50913	869,6	0,1354	869,6	-0,54026	869,6	0,13735
	871,4	-0,43179	871,4	0,02418	870,7	-0,03889	870,7	0,04397	871,3	-101897	871,3	0,07261	871	-0,20825	871	0,10327	870,6	-0,54929	870,6	0,12267	870,8	0,17817	870,8	0,12253	871	-117285	871	0,13044	870,6	-0,42673	870,6	0,13461	870,6	-0,4332	870,6	0,13654
	872,4	-0,63597	872,4	0,02404	871,7	-0,16204	871,7	0,04372	872,3	-107429	872,3	0,07219	872	-0,17651	872	0,10266	871,6	-0,81496	871,6	0,12195	871,8	0,13689	871,8	0,12181	872	-129395	872	0,12967	871,6	-0,42092	871,6	0,13382	871,6	-0,61025	871,6	0,13575
	873,4	-0,84855	873,4	0,0239	872,7	-0,29241	872,7	0,04346	873,3	-123725	873,3	0,07177	873	-0,4743	873	0,10206	872,6	-0,936	872,6	0,12124	872,8	0,05932	872,8	0,1211	873	-158783	873	0,12892	872,6	-0,64462	872,6	0,13304	872,6	-0,81332	872,6	0,13495
	874,4	-0,88819	874,4	0,02376	873,7	-0,19968	873,7	0,04321	874,3	-104751	874,3	0,07135	874	-0,54327	874	0,10147	873,6	-0,96068	873,6	0,12053	873,8	-0,11361	873,8	0,12039	874	-16181	874	0,12816	873,6	-0,73888	873,6	0,13226	873,6	-0,85326	873,6	0,13416
	875,4	-0,67378	875,4	0,02362	874,7	-0,14427	874,7	0,04296	875,3	-131277	875,3	0,07093	875	-0,47705	875	0,10088	874,6	-0,84477	874,6	0,11983	874,8	-0,01772	874,8	0,11969	875	-160583	875	0,12741	874,6	-0,55498	874,6	0,13149	874,6	-0,63884	874,6	0,13338
	876,4	-0,67108	876,4	0,02348	875,7	-0,27856	875,7	0,04271	876,3	-11156	876,3	0,07052	876	-0,43549	876	0,10029	875,6	-0,94001	875,6	0,11913	875,8	-0,05585	875,8	0,11899	876	-155096	876	0,12667	875,6	-0,7862	875,6	0,13072	875,6	-0,75483	875,6	0,1326
	877,4	-0,77692	877,4	0,02334	876,7	-0,31299	876,7	0,04246	877,3	-10039	877,3	0,07011	877	-0,46332	877	0,0997	876,6	-0,83148	876,6	0,11843	876,8	0,11054	876,8	0,11829	877	-1487	877	0,12593	876,6	-0,65143	876,6	0,12996	876,6	-0,54779	876,6	0,13182
	878,4	-100326	878,4	0,02321	877,7	-0,28779	877,7	0,04221	878,3	-115801	878,3	0,0697	878	-0,38495	878	0,09912	877,6	-0,99625	877,6	0,11774	877,8	-0,0504	877,8	0,1176	878	-143829	878	0,12519	877,6	-0,65287	877,6	0,1292	877,6	-0,63761	877,6	0,13105
	879,4	-0,82003	879,4	0,02307	878,7	-0,29414	878,7	0,04196	879,3	-11679	879,3	0,06929	879	-0,36945	879	0,09854	878,6	-11215	878,6	0,11705	878,8	-0,11413	878,8	0,11691	879	-151117	879	0,12446	878,6	-0,78325	878,6	0,12844	878,6	-0,87456	878,6	0,13029
	880,4	-0,66111	880,4	0,02294	879,7	-0,27324	879,7	0,04172	880,3	-112593	880,3	0,06889	880	-0,3877	880	0,09796	879,6	-0,8301	879,6	0,11637	879,8	-0,02266	879,8	0,11623	880	-136841	880	0,12373	879,6	-0,54116	879,6	0,12769	879,6	-0,58279	879,6	0,12953
	881,4	-0,83301	881,4	0,02281	880,7	-0,1582	880,7	0,04148	881,3	-100671	881,3	0,06849	881	-0,31189	881	0,09739	880,6	-0,70935	880,6	0,11569	880,8	0,04456	880,8	0,11555	881	-138904	881	0,12301	880,6	-0,5293	880,6	0,12694	880,6	-0,71557	880,6	0,12877
	882,4	-0,72094	882,4	0,02267	881,7	-0,19653	881,7	0,04123	882,3	-104883	882,3	0,06809	882	-0,30823	882	0,09682	881,6	-0,90858	881,6	0,11501	881,8	0,01941	881,8	0,11487	882	-133691	882	0,12229	881,6	-0,85279	881,6	0,1262	881,6	-0,56983	881,6	0,12802
	883,4	-0,68218	883,4	0,02254	882,7	-0,14041	882,7	0,04099	883,3	-0,90806	883,3	0,06769	883	-0,3457	883	0,09626	882,6	-0,59968	882,6	0,11434	882,8	0,24453	882,8	0,1142	883	-10354	883	0,12157	882,6	-0,45369	882,6	0,12546	882,6	-0,34846	882,6	0,12727
	884,4	-0,71475	884,4	0,02241	883,7	0,03618	883,7	0,04076	884,3	-125725	884,3	0,06729	884	-0,15894	884	0,0957	883,6	-0,47751	883,6	0,11367	883,8	-0,05034	883,8	0,11354	884	-122876	884	0,12086	883,6	-0,32761	883,6	0,12473	883,6	-0,50803	883,6	0,12652
	885,4	-0,62189	885,4	0,02228	884,7	-0,26196	884,7	0,04052	885,3	-118372	885,3	0,0669	885	-0,21088	885	0,09514	884,6	-0,81451	884,6	0,113	884,8	-0,16852	884,8	0,11287	885	-135175	885	0,12016	884,6	-0,61969	884,6	0,124	884,6	-0,6391	884,6	0,12578
[truncated: 3,756 more rows]

## Sheet: Fig 4g-h
NanoBRET
Fig 4g
Compound	10		13		17		40		41		42		85		181
[truncated: 14 more rows]

## Sheet: Supp. Fig 2
Mass spec compound titrations (apo)
[truncated: 189 more rows]

## Sheet: Supp. Fig 3
Mass spec compound titrations (ERα)
[truncated: 189 more rows]

[truncated: 7 more sheets: Supp. Fig 4, Supp. Fig 5, Supp. Fig 6, Supp. Fig 8, Supp. Fig 9 , Supp. Fig 10, Supp. Fig 12]
